# Supplementary material for: 4-[(E)-(5-tert-Butyl-2-hydroxy­phen­yl)diazen­yl]benzoic acid benzene hemisolvate
Source: Acta Crystallogr Sect E Struct Rep Online. 2010 Feb 6;66(Pt 3):o540. doi: 10.1107/S1600536810003880 (PMC2983727; doi:10.1107/S1600536810003880)
Supplement: Supplementary file 2 [file e-66-0o540-Isup2.hkl]

#
# h,k,l, Fc-squared, Fo-squared, sigma(Fo-squared) and status flag
#
data_I
_shelx_title ' tiekink_009_0m         R =  New: P-1'
_shelx_refln_list_code          4
_shelx_F_calc_maximum      171.90
_exptl_crystal_F_000       358.00
_reflns_d_resolution_high  0.8409
 
loop_
 _symmetry_equiv_pos_as_xyz
 'x, y, z'
 '-x, -y, -z'
 
_cell_length_a     6.0960
_cell_length_b     7.3578
_cell_length_c    20.6562
_cell_angle_alpha  81.326
_cell_angle_beta   88.992
_cell_angle_gamma  71.355
 
_shelx_F_squared_multiplier     1.000
 
loop_
 _refln_index_h
 _refln_index_k
 _refln_index_l
 _refln_F_squared_calc
 _refln_F_squared_meas
 _refln_F_squared_sigma
 _refln_observed_status
   1   0   0        9.00       12.24      1.15 o
   2   0   0       40.72       38.22      2.85 o
   3   0   0        2.20        1.34      2.62 o
   4   0   0      149.81      163.11      5.94 o
   5   0   0       21.42       19.38      7.70 o
   6   0   0        3.80       13.92      8.59 o
  -6   1   0       70.87       75.48      9.94 o
  -5   1   0       19.79       23.97      7.90 o
  -4   1   0       61.42       66.45      4.81 o
  -3   1   0       30.08       30.99      3.29 o
  -2   1   0       76.26       82.27      3.09 o
  -1   1   0      144.20      145.95      4.03 o
   0   1   0     1595.54     1449.27      8.98 o
   1   1   0     3368.64     3404.37     28.88 o
   2   1   0      613.67      582.79      6.16 o
   3   1   0      237.42      203.67      4.79 o
   4   1   0       25.45       27.74      3.86 o
   5   1   0      140.10      165.60      7.91 o
   6   1   0      143.08      162.91      8.46 o
   7   1   0       37.38       38.92     13.21 o
  -6   2   0       82.81       82.01     10.71 o
  -5   2   0        4.10        4.62      7.97 o
  -4   2   0        0.04       -6.23      6.22 o
  -3   2   0      135.27      161.17      5.48 o
  -2   2   0       23.37       24.29      2.10 o
  -1   2   0      121.56      134.30      3.31 o
   0   2   0       49.58       53.20      1.76 o
   1   2   0        1.12        1.17      1.48 o
   2   2   0     1802.12     1820.00     15.14 o
   3   2   0     2983.14     3088.89     22.30 o
   4   2   0        6.18        5.01      3.49 o
   5   2   0       84.59       90.47      6.98 o
   6   2   0        3.71        3.68      6.04 o
   7   2   0        6.82        2.79      6.80 o
  -5   3   0       19.07       15.65      8.80 o
  -4   3   0       70.55       69.51      7.11 o
  -3   3   0      177.25      203.75      8.38 o
  -2   3   0       33.70       34.60      2.26 o
  -1   3   0      433.70      401.17      4.84 o
   0   3   0     1493.68     1562.85      9.45 o
   1   3   0      333.60      342.72      3.77 o
   2   3   0        7.91        3.48      1.91 o
   3   3   0      210.68      224.00      5.14 o
   4   3   0      128.24      141.62      6.39 o
   5   3   0      127.08      142.08      7.48 o
   6   3   0       43.68       45.15      6.53 o
   7   3   0       21.88       14.18      9.57 o
  -5   4   0        1.54      -12.89      8.59 o
  -4   4   0        7.96        6.47      8.49 o
  -3   4   0      214.31      235.72      9.51 o
  -2   4   0       16.97       22.37      5.43 o
  -1   4   0        5.94        8.55      2.53 o
   0   4   0       68.30       66.75      2.60 o
   1   4   0      317.44      341.65      4.65 o
   2   4   0        1.09        2.40      1.96 o
   3   4   0        6.35        0.26      2.66 o
   4   4   0       20.21       23.36      3.67 o
   5   4   0       63.44       67.92      6.25 o
   6   4   0       41.82       37.76      6.44 o
   7   4   0       19.94        1.05     13.69 o
  -4   5   0       25.43       15.25     16.03 o
  -3   5   0     1406.22     1469.91     28.89 o
  -2   5   0      183.11      205.22     12.62 o
  -1   5   0       10.16        7.27      6.59 o
   0   5   0       38.82       40.26      4.48 o
   1   5   0      193.97      188.91      5.11 o
   2   5   0       81.35       83.73      3.88 o
   3   5   0      374.74      353.00      6.35 o
   4   5   0       89.78       95.86      7.09 o
   5   5   0        0.16        2.81      5.02 o
   6   5   0        1.30       -8.49     36.64 o
  -3   6   0       47.64       34.38     11.52 o
  -2   6   0       63.66       52.62      9.68 o
  -1   6   0       82.66       77.72      8.56 o
   0   6   0       41.46       45.00      7.48 o
   1   6   0       48.59       50.56      5.59 o
   2   6   0       21.34       26.41      5.43 o
   3   6   0     1017.80     1052.17     12.52 o
   4   6   0      104.39      115.18      9.81 o
   5   6   0        4.11        1.39     10.34 o
   6   6   0       36.30       57.80     15.68 o
  -2   7   0       82.09       66.01     17.82 o
  -1   7   0       47.64       34.32     12.88 o
   0   7   0      110.28      108.94     12.88 o
   1   7   0      166.18      170.43     11.48 o
   2   7   0       21.66       25.16      4.91 o
   3   7   0       34.07       36.32      5.72 o
   4   7   0        3.59        6.60      7.55 o
   5   7   0        7.75        6.36     10.37 o
   0   8   0       43.11       17.36     13.22 o
   1   8   0        8.27      -23.31     15.54 o
   2   8   0       46.52       25.95     18.25 o
   3   8   0        1.56      -14.26     16.54 o
   4   8   0        3.26      -11.76     18.25 o
  -4  -8   1       29.02       28.05     12.05 o
  -3  -8   1       64.40       62.15     19.39 o
  -2  -8   1        3.19      -11.25      9.91 o
  -1  -8   1       43.26       12.51     11.42 o
   0  -8   1        2.71      -18.29     12.19 o
  -5  -7   1       62.56       49.76     19.72 o
  -4  -7   1       88.13       95.28     13.70 o
  -3  -7   1        0.48       -7.71      5.14 o
  -2  -7   1       38.64       35.76      7.50 o
  -1  -7   1       10.16        7.50      6.62 o
   0  -7   1        0.09      -10.98      7.32 o
   1  -7   1        0.05      -12.61      8.40 o
   2  -7   1        2.65      -10.73     13.01 o
  -6  -6   1       34.02       44.96     14.26 o
  -5  -6   1       20.80        9.45      7.47 o
  -4  -6   1      172.19      180.22      7.75 o
  -3  -6   1     2222.35     2190.37     19.64 o
  -2  -6   1        0.74       -1.21      4.99 o
  -1  -6   1       69.33       79.19      6.18 o
   0  -6   1       12.25        6.12      6.66 o
   1  -6   1       15.08        6.04      9.15 o
   2  -6   1       14.15       -1.36      8.70 o
   3  -6   1       89.62       82.84     11.61 o
  -6  -5   1        0.38       -4.10     10.55 o
  -5  -5   1       52.50       44.60      5.68 o
  -4  -5   1        5.24        5.93      5.30 o
  -3  -5   1      389.51      383.98      6.65 o
  -2  -5   1        0.76        1.48      3.13 o
  -1  -5   1      107.25      117.74      4.36 o
   0  -5   1      230.20      223.69      8.35 o
   1  -5   1        0.10       11.23      6.90 o
   2  -5   1       32.69       33.43      8.05 o
   3  -5   1       56.64       54.11      9.78 o
   4  -5   1        0.76      -13.48     15.57 o
  -7  -4   1        9.20       -2.91     15.37 o
  -6  -4   1       32.93       22.17      6.30 o
  -5  -4   1        7.23       10.92      4.76 o
  -4  -4   1        2.28        4.61      4.10 o
  -3  -4   1       52.60       70.12      3.44 o
  -2  -4   1       27.55       26.82      2.22 o
  -1  -4   1       79.10       67.69      2.78 o
   0  -4   1     1167.18     1269.96      8.69 o
   1  -4   1        0.04       -1.96      3.78 o
   2  -4   1      112.58      115.52      8.59 o
   3  -4   1       10.73        8.67      6.16 o
   4  -4   1        0.01       -9.72      6.93 o
  -7  -3   1       39.70       44.47     13.45 o
  -6  -3   1        0.69        4.70      6.00 o
  -5  -3   1        0.16        2.42      4.73 o
  -4  -3   1       40.30       45.22      5.07 o
  -3  -3   1      218.87      242.71      6.07 o
  -2  -3   1      592.36      640.76      5.98 o
  -1  -3   1      129.93      116.82      3.10 o
   0  -3   1     2588.93     2709.96     14.12 o
   1  -3   1      178.21      199.43      4.68 o
   2  -3   1      112.53      112.41      6.13 o
   3  -3   1      239.73      243.44      9.27 o
   4  -3   1       83.55      100.93      7.52 o
   5  -3   1        0.48      -12.61      8.41 o
  -7  -2   1        7.42       -1.66      7.98 o
  -6  -2   1        5.68       15.02      6.13 o
  -5  -2   1       13.88       13.07      4.92 o
  -4  -2   1       36.63       47.43      4.14 o
  -3  -2   1       36.30       46.39      3.15 o
  -2  -2   1       16.56       22.25      2.49 o
  -1  -2   1       33.70       40.58      1.97 o
   0  -2   1      237.33      203.75      2.57 o
   1  -2   1      119.53      131.61      2.21 o
   2  -2   1       64.61       70.00      3.11 o
   3  -2   1       43.54       48.74      5.58 o
   4  -2   1      225.69      251.34      9.88 o
   5  -2   1       66.10       59.82      9.00 o
   6  -2   1       57.12       51.16     17.31 o
  -7  -1   1        0.00        0.93      9.59 o
  -6  -1   1     1348.19     1351.85     18.06 o
  -5  -1   1       75.41       76.27      5.76 o
  -4  -1   1        0.02        0.54      3.58 o
  -3  -1   1        3.16        2.77      2.99 o
  -2  -1   1       32.44       30.17      2.31 o
  -1  -1   1       25.67       26.45      1.61 o
   0  -1   1      408.12      397.52      3.71 o
   1  -1   1      372.85      348.38      4.62 o
   2  -1   1      542.23      523.81      6.09 o
   3  -1   1       19.80       27.08      3.36 o
   4  -1   1      181.07      176.89      6.30 o
   5  -1   1        6.60       14.27      8.47 o
   6  -1   1      126.77      128.94     11.00 o
  -6   0   1      222.36      228.95     14.31 o
  -5   0   1        0.80       -0.42      5.66 o
  -4   0   1       81.68       92.00      5.09 o
  -3   0   1       10.10       15.36      2.88 o
  -2   0   1       22.89       27.40      2.31 o
  -1   0   1       35.83       32.99      1.31 o
   0   0   1     1764.74        0.14      0.20 o
   1   0   1       77.86       84.07      3.77 o
   2   0   1       39.14       32.35      2.34 o
   3   0   1      230.36      243.95      5.24 o
   4   0   1        0.95        1.51      3.84 o
   5   0   1       17.11       16.40      5.99 o
   6   0   1       13.33       13.48      8.59 o
  -6   1   1      151.70      170.20     11.24 o
  -5   1   1      113.47      121.29      9.24 o
  -4   1   1      140.35      148.51      7.31 o
  -3   1   1      453.19      469.40      8.44 o
  -2   1   1      690.19      671.18      8.10 o
  -1   1   1     1150.95     1080.16      7.93 o
   0   1   1      166.58      141.86      1.71 o
   1   1   1     2871.32     2867.15     24.62 o
   2   1   1      385.62      339.60      4.58 o
   3   1   1      381.74      367.83      5.76 o
   4   1   1       28.68       35.36      4.70 o
   5   1   1        0.42       -1.41      6.00 o
   6   1   1      332.29      323.73     10.47 o
   7   1   1        6.95        5.52     18.30 o
  -6   2   1       17.21       -0.70      9.14 o
  -5   2   1        5.29       -2.05      7.82 o
  -4   2   1       17.68       22.34      6.47 o
  -3   2   1      741.17      834.62      9.90 o
  -2   2   1        2.29        4.63      1.92 o
  -1   2   1      543.88      557.74      5.94 o
   0   2   1      440.85      449.15      4.18 o
   1   2   1     1188.48     1180.48      7.20 o
   2   2   1      157.21      185.49      4.27 o
   3   2   1     1381.27     1380.76     11.76 o
   4   2   1       51.22       58.28      4.08 o
   5   2   1       16.63       15.78      6.26 o
   6   2   1       39.28       44.28     11.32 o
   7   2   1       98.84      115.23     19.90 o
  -5   3   1       43.99       42.54     14.84 o
  -4   3   1       61.96       67.91      7.01 o
  -3   3   1      189.53      212.42      8.67 o
  -2   3   1      303.87      302.83      4.91 o
  -1   3   1       27.08       27.76      2.18 o
   0   3   1      180.52      177.30      2.95 o
   1   3   1     1671.42     1547.71      8.73 o
   2   3   1       26.78       29.70      2.12 o
   3   3   1      536.81      549.54      7.12 o
   4   3   1       92.85       97.86      5.43 o
   5   3   1       88.16       94.95      6.93 o
   6   3   1       22.73       18.75      6.31 o
   7   3   1      112.30      121.53     10.53 o
  -5   4   1        3.32       -8.06     11.74 o
  -4   4   1        2.23        4.13      6.79 o
  -3   4   1       59.14       69.20      7.00 o
  -2   4   1      296.63      290.30      8.76 o
  -1   4   1        8.55        6.75      2.76 o
   0   4   1       62.88       86.48      3.12 o
   1   4   1      918.05     1005.38      7.22 o
   2   4   1      448.46      451.65      4.87 o
   3   4   1      191.46      165.05      4.47 o
   4   4   1        2.32        3.82      3.43 o
   5   4   1       94.37       94.64      5.37 o
   6   4   1       59.41       76.47      8.75 o
   7   4   1       36.55       45.04      9.34 o
  -4   5   1        0.49      -15.78     14.43 o
  -3   5   1      608.32      700.85     22.07 o
  -2   5   1       61.50       82.50     16.29 o
  -1   5   1       19.03       17.89      6.91 o
   0   5   1      117.56      135.02      5.67 o
   1   5   1        5.42        4.17      2.94 o
   2   5   1       52.76       59.24      3.54 o
   3   5   1        1.32        0.18      3.21 o
   4   5   1      115.40      139.50      7.34 o
   5   5   1        3.36       -1.29      7.36 o
   6   5   1       51.79       42.48     15.97 o
  -3   6   1        9.01        0.40     19.10 o
  -2   6   1       50.65       45.33      9.27 o
  -1   6   1       23.70        9.56      7.45 o
   0   6   1       68.29       77.42      7.63 o
   1   6   1        0.54        3.43      4.11 o
   2   6   1        6.42       12.35      4.32 o
   3   6   1      154.63      162.96      5.73 o
   4   6   1       86.77       96.01      9.12 o
   5   6   1       21.14       18.15      9.78 o
   6   6   1        9.91       19.67     14.97 o
  -2   7   1       23.59        4.68     21.38 o
  -1   7   1       90.44       68.01     29.08 o
   0   7   1      156.21      134.69     13.22 o
   1   7   1       61.33       48.99     10.12 o
   2   7   1       70.79       76.96      7.16 o
   3   7   1       85.91       81.22     15.54 o
   4   7   1        1.66        0.50      7.38 o
   5   7   1        0.12       -0.14     20.53 o
   0   8   1       50.09       25.38     16.68 o
   1   8   1        0.54      -16.02     10.68 o
   2   8   1        1.47      -21.10     16.82 o
   3   8   1       16.49       16.54     10.61 o
   4   8   1      207.44      266.07     22.67 o
  -4  -8   2        0.06       -9.82     15.82 o
  -3  -8   2       31.94       39.72      8.00 o
  -2  -8   2        0.12      -11.41      7.61 o
  -1  -8   2       38.97       22.82     11.55 o
   0  -8   2        7.35      -16.69     12.65 o
  -5  -7   2       21.20       14.01      9.26 o
  -4  -7   2        1.13        1.67      4.86 o
  -3  -7   2        4.33       -1.65      5.34 o
  -2  -7   2       14.65       14.81      5.35 o
  -1  -7   2        0.01       -5.23      6.62 o
   0  -7   2      226.54      236.36     11.79 o
   1  -7   2       16.79       -5.30      8.78 o
  -6  -6   2        0.02       -5.07     23.38 o
  -5  -6   2        1.72       -4.09      8.96 o
  -4  -6   2       20.80       14.91      4.55 o
  -3  -6   2        5.60       19.14      4.52 o
  -2  -6   2      219.76      234.39      8.30 o
  -1  -6   2       99.26      122.73     10.45 o
   0  -6   2       19.46       15.95      6.94 o
   1  -6   2        1.32       -9.17      7.20 o
   2  -6   2        0.76      -12.65      8.43 o
   3  -6   2       16.15       10.09     10.47 o
  -6  -5   2       46.55       37.63      7.85 o
  -5  -5   2       12.03        4.88      6.17 o
  -4  -5   2       71.22       77.33      9.20 o
  -3  -5   2      387.42      360.95      7.61 o
  -2  -5   2      115.16      119.14      4.38 o
  -1  -5   2      147.33      150.63      4.99 o
   0  -5   2       27.58       40.12      6.21 o
   1  -5   2       29.62       31.45      7.52 o
   2  -5   2       14.49       10.06      7.68 o
   3  -5   2        3.49      -12.04      8.77 o
   4  -5   2       33.50       16.82     13.52 o
  -7  -4   2       47.61       44.60      8.63 o
  -6  -4   2      106.01       95.42      7.24 o
  -5  -4   2       44.16       43.03      5.88 o
  -4  -4   2        2.12       -3.08      4.03 o
  -3  -4   2       23.03       25.14      3.08 o
  -2  -4   2       61.46       71.49      3.81 o
  -1  -4   2        0.73        4.27      2.51 o
   0  -4   2       21.25       25.56      1.95 o
   1  -4   2      346.59      355.70      7.99 o
   2  -4   2       22.88       22.48      5.56 o
   3  -4   2      135.60      150.70      7.97 o
   4  -4   2        0.22       -3.94      9.14 o
  -7  -3   2       21.16       22.34      7.10 o
  -6  -3   2      187.01      189.22     12.58 o
  -5  -3   2       85.11       89.55      5.83 o
  -4  -3   2       31.83       36.26      4.20 o
  -3  -3   2      628.82      686.79      8.99 o
  -2  -3   2     1089.46     1140.92      9.94 o
  -1  -3   2        7.54        9.52      1.88 o
   0  -3   2      157.56      161.66      2.66 o
   1  -3   2      259.29      244.75      4.85 o
   2  -3   2      319.38      317.26      7.94 o
   3  -3   2        3.40        6.21      6.02 o
   4  -3   2       15.64       17.16      6.70 o
   5  -3   2       25.78       12.75      9.01 o
  -7  -2   2        6.36        8.84      9.71 o
  -6  -2   2      125.78      135.34     13.17 o
  -5  -2   2       95.64       81.76      5.83 o
  -4  -2   2        8.21        5.93      3.65 o
  -3  -2   2     1457.70     1603.87     13.47 o
  -2  -2   2     1403.23     1450.90     11.53 o
  -1  -2   2       32.46       37.85      2.60 o
   0  -2   2       11.36       20.85      1.39 o
   1  -2   2      323.64      310.23      4.54 o
   2  -2   2      289.41      278.50      6.74 o
   3  -2   2      142.55      154.16      7.13 o
   4  -2   2      219.38      223.27      9.57 o
   5  -2   2       21.58       25.11     11.50 o
   6  -2   2       13.91       10.49      9.65 o
  -7  -1   2       11.92        6.23     15.47 o
  -6  -1   2       72.36       80.65     11.19 o
  -5  -1   2       68.63       70.34      6.92 o
  -4  -1   2       11.61       14.69      3.84 o
  -3  -1   2     1018.04     1064.51     10.21 o
  -2  -1   2       12.89        7.48      2.06 o
  -1  -1   2       70.74       76.09      2.83 o
   0  -1   2     4181.15     3997.44     32.60 o
   1  -1   2     6143.42     5688.42     41.58 o
   2  -1   2       76.67       83.22      3.09 o
   3  -1   2      238.76      271.06      5.75 o
   4  -1   2        0.29       -6.04      5.32 o
   5  -1   2       92.01       99.61      9.13 o
   6  -1   2       26.38       32.82      9.44 o
  -6   0   2       20.52       36.11      8.68 o
  -5   0   2      177.86      192.39      7.34 o
  -4   0   2        0.33       -0.55      3.76 o
  -3   0   2       43.84       47.18      3.29 o
  -2   0   2       32.58       34.98      2.42 o
  -1   0   2        0.67        0.42      1.21 o
   0   0   2       20.35       22.81      1.43 o
   1   0   2       91.55       95.16      5.58 o
   2   0   2        3.07        6.13      2.46 o
   3   0   2      523.25      490.05      7.78 o
   4   0   2        9.01        4.65      3.84 o
   5   0   2        0.37        1.20      7.63 o
   6   0   2      237.18      249.43     12.56 o
  -6   1   2        3.60        4.21      9.69 o
  -5   1   2        3.29       17.16      6.03 o
  -4   1   2        0.89        2.92      4.14 o
  -3   1   2       78.65       99.25      6.16 o
  -2   1   2      144.98      135.31      3.40 o
  -1   1   2     2507.21     2391.25     15.13 o
   0   1   2     5899.82     5308.21     43.65 o
   1   1   2      233.35      226.64      3.07 o
   2   1   2       89.53       96.18      3.07 o
   3   1   2      509.30      486.85      6.27 o
   4   1   2      139.90      143.62      4.95 o
   5   1   2       18.91       27.88      6.41 o
   6   1   2       17.19       17.58      8.36 o
   7   1   2       92.79      102.22     11.05 o
  -6   2   2        0.31        6.81     10.81 o
  -5   2   2       23.70       19.68      6.46 o
  -4   2   2        0.03        3.32      6.27 o
  -3   2   2      452.64      518.83      6.94 o
  -2   2   2       51.59       55.96      2.59 o
  -1   2   2      149.38      148.36      3.62 o
   0   2   2      514.77      470.53      4.47 o
   1   2   2     1065.93     1049.62      7.13 o
   2   2   2      628.59      646.41      5.53 o
   3   2   2      201.44      236.10      5.93 o
   4   2   2      173.48      189.85      5.90 o
   5   2   2      112.56      115.74      7.43 o
   6   2   2        4.04        1.13     10.62 o
   7   2   2       27.06       35.95     12.49 o
  -5   3   2        5.58        6.84      7.24 o
  -4   3   2        1.15       -8.84      5.89 o
  -3   3   2        1.69       -2.91      5.70 o
  -2   3   2        1.16        3.27      2.19 o
  -1   3   2       14.37       17.11      2.19 o
   0   3   2      105.24       87.95      3.15 o
   1   3   2      614.38      651.74      5.06 o
   2   3   2        3.14       -0.32      1.82 o
   3   3   2        6.58        3.84      2.56 o
   4   3   2       25.48       29.56      4.21 o
   5   3   2       50.33       61.39      7.24 o
   6   3   2       28.87       35.81      6.50 o
   7   3   2        8.80       -8.15     13.40 o
  -5   4   2        0.50      -12.74      8.50 o
  -4   4   2        0.46      -10.27      9.96 o
  -3   4   2       11.99       19.45      7.78 o
  -2   4   2       17.42       25.02      5.90 o
  -1   4   2       25.59       25.75      2.79 o
   0   4   2      192.39      216.38      4.09 o
   1   4   2       78.88       86.69      2.70 o
   2   4   2       21.24       21.37      2.25 o
   3   4   2       47.61       56.55      3.13 o
   4   4   2      579.79      565.80      8.12 o
   5   4   2      116.12      116.39      5.53 o
   6   4   2        0.31       -5.75      7.54 o
   7   4   2        3.39        8.14      9.45 o
  -4   5   2        7.68       -9.29      9.75 o
  -3   5   2       11.55       11.44      7.42 o
  -2   5   2       12.19       14.42      5.71 o
  -1   5   2       80.13       85.06      5.76 o
   0   5   2        1.27       -2.04      3.00 o
   1   5   2       19.37       20.51      3.39 o
   2   5   2        2.95        3.41      2.81 o
   3   5   2        4.44       -0.46      2.23 o
   4   5   2     3040.71     2891.39     24.64 o
   5   5   2        0.01        1.05      5.78 o
   6   5   2        0.05        8.67     10.48 o
  -3   6   2      244.88      270.20     17.91 o
  -2   6   2      223.39      224.97     15.63 o
  -1   6   2       57.81       61.18      8.15 o
   0   6   2       16.52        8.48      7.48 o
   1   6   2       14.95       14.04      4.23 o
   2   6   2       16.17       25.91      4.42 o
   3   6   2       15.52       14.85      3.80 o
   4   6   2       63.32       70.52      8.51 o
   5   6   2      173.03      166.18      9.13 o
   6   6   2        5.35       -3.69     14.97 o
  -2   7   2        5.72       -5.72     15.68 o
  -1   7   2       25.54       25.50     12.45 o
   0   7   2       77.99       59.17     11.65 o
   1   7   2       75.75       61.64     10.34 o
   2   7   2       27.39       31.94      9.01 o
   3   7   2      101.41       91.92     11.26 o
   4   7   2       60.31       61.22     12.26 o
   5   7   2        0.26        7.75      9.37 o
   0   8   2       28.88       12.02     12.94 o
   1   8   2      105.62       78.12     20.53 o
   2   8   2       70.25       50.46     19.39 o
   3   8   2        3.94       -1.81     19.39 o
   4   8   2       16.84       11.45     18.82 o
  -4  -8   3       33.96       26.56     11.98 o
  -3  -8   3       16.73       -0.71      8.97 o
  -2  -8   3       15.09        4.44     12.88 o
  -1  -8   3       12.16      -10.09     11.53 o
  -5  -7   3       40.06       27.02     11.17 o
  -4  -7   3       34.36       20.96      6.32 o
  -3  -7   3       66.55       57.28      6.52 o
  -2  -7   3      377.39      370.88     10.26 o
  -1  -7   3        0.59       -1.89      7.01 o
   0  -7   3       13.14       13.86      8.10 o
   1  -7   3        1.33      -13.85      9.23 o
  -6  -6   3        7.16        5.14     14.68 o
  -5  -6   3       17.79        4.64      5.87 o
  -4  -6   3       22.56       20.66      4.84 o
  -3  -6   3       10.21        6.34      4.51 o
  -2  -6   3       15.80       17.73      6.09 o
  -1  -6   3        9.82        8.03      5.34 o
   0  -6   3       53.19       53.59      7.63 o
   1  -6   3        1.39      -10.86      7.24 o
   2  -6   3        1.11       -4.24      8.88 o
   3  -6   3      232.47      256.32     14.25 o
  -6  -5   3       29.72       24.72      7.75 o
  -5  -5   3       23.41       11.73      5.45 o
  -4  -5   3       29.91       27.85      5.81 o
  -3  -5   3     2185.44     2220.80     19.25 o
  -2  -5   3       11.42        9.13      3.89 o
  -1  -5   3       51.60       58.36      4.53 o
   0  -5   3       28.04       32.79      6.38 o
   1  -5   3       48.26       61.27      8.21 o
   2  -5   3        2.52       -9.59      7.24 o
   3  -5   3       10.63       11.56      9.03 o
   4  -5   3       85.92       92.07     20.24 o
  -7  -4   3       24.43       36.26     11.30 o
  -6  -4   3        6.91        9.69      7.07 o
  -5  -4   3        1.77       -7.62      5.08 o
  -4  -4   3      125.02      122.03      5.62 o
  -3  -4   3      285.74      274.63      6.15 o
  -2  -4   3       52.02       63.46      3.23 o
  -1  -4   3      151.30      147.64      4.40 o
   0  -4   3        5.77        6.33      2.22 o
   1  -4   3       56.80       71.15      4.92 o
   2  -4   3       45.82       51.05      6.02 o
   3  -4   3       27.07       27.12      6.39 o
   4  -4   3       35.14       28.42      8.74 o
  -7  -3   3        9.08        3.27      7.08 o
  -6  -3   3       62.55       70.26      6.96 o
  -5  -3   3        0.08       -1.27      4.82 o
  -4  -3   3      118.81      124.92      5.34 o
  -3  -3   3       94.76      115.09      4.92 o
  -2  -3   3       49.90       47.29      2.74 o
  -1  -3   3        0.01       -0.02      1.82 o
   0  -3   3      820.78      785.97      5.88 o
   1  -3   3       64.06       61.12      3.06 o
   2  -3   3        2.11        3.09      4.40 o
   3  -3   3        0.01        9.77      6.11 o
   4  -3   3        0.11       -3.03      7.49 o
   5  -3   3       22.92       10.47      9.08 o
  -7  -2   3        1.71        2.37      9.18 o
  -6  -2   3       18.61       12.65      6.25 o
  -5  -2   3        1.66       -1.95      4.96 o
  -4  -2   3       75.20       85.68      4.77 o
  -3  -2   3      247.97      284.80      5.56 o
  -2  -2   3        2.40        2.14      1.98 o
  -1  -2   3        0.09        3.16      2.13 o
   0  -2   3      123.21      112.48      2.83 o
   1  -2   3       57.88       68.19      2.69 o
   2  -2   3       32.00       34.37      3.11 o
   3  -2   3        7.53        9.15      5.31 o
   4  -2   3        8.08       31.19      8.54 o
   5  -2   3        3.87       -2.71      8.32 o
   6  -2   3        1.65      -10.93     17.65 o
  -7  -1   3       71.85       67.16     11.46 o
  -6  -1   3       36.98       38.26      7.94 o
  -5  -1   3        1.23        4.83      5.00 o
  -4  -1   3       30.69       38.75      4.21 o
  -3  -1   3       17.54       21.66      3.42 o
  -2  -1   3     1039.97     1016.48      8.91 o
  -1  -1   3       58.21       64.07      2.67 o
   0  -1   3     2320.38     2309.77     13.08 o
   1  -1   3    11775.36    11137.25     69.57 o
   2  -1   3       73.92       67.24      2.87 o
   3  -1   3       52.62       53.54      3.60 o
   4  -1   3      176.67      207.94     10.43 o
   5  -1   3        8.58        5.41      7.90 o
   6  -1   3        3.50      -11.15      9.02 o
  -6   0   3     1615.03     1645.28     30.79 o
  -5   0   3       65.71       66.05      5.51 o
  -4   0   3       44.26       41.76      4.36 o
  -3   0   3        2.49        0.60      4.25 o
  -2   0   3      354.61      306.36      4.33 o
  -1   0   3     1455.37     1295.69      8.89 o
   0   0   3       19.57       21.03      1.03 o
   1   0   3     3858.35     3710.33     23.04 o
   2   0   3       34.04       31.10      2.22 o
   3   0   3       12.74        5.29      3.06 o
   4   0   3        0.30        5.83      6.57 o
   5   0   3        2.34        3.58      7.51 o
   6   0   3        2.16      -14.33      9.55 o
  -6   1   3       25.65       19.79     20.20 o
  -5   1   3       33.59       33.98      6.33 o
  -4   1   3      105.42      108.26      5.62 o
  -3   1   3      161.22      151.90      5.01 o
  -2   1   3      642.54      653.45      6.36 o
  -1   1   3     1838.05     1760.41     12.61 o
   0   1   3     1886.68     1766.48     23.84 o
   1   1   3      745.80      630.42      7.57 o
   2   1   3        8.61        3.76      2.53 o
   3   1   3      306.97      277.42      4.85 o
   4   1   3      618.04      587.05     10.04 o
   5   1   3       12.15        3.96      6.08 o
   6   1   3       15.48       22.69      8.48 o
   7   1   3      164.00      163.30     11.76 o
  -6   2   3        2.27       -4.86      8.85 o
  -5   2   3       10.90       12.17      6.36 o
  -4   2   3       18.15        6.59      6.23 o
  -3   2   3      580.01      594.63      8.61 o
  -2   2   3      196.79      195.60      6.44 o
  -1   2   3      433.04      416.24      6.29 o
   0   2   3      610.43      628.49      8.68 o
   1   2   3       96.54       72.90      3.42 o
   2   2   3      109.49      105.89      2.77 o
   3   2   3       73.85       89.68      4.22 o
   4   2   3      805.24      816.72     11.45 o
   5   2   3       32.52       30.50      6.44 o
   6   2   3       42.54       40.70      7.24 o
   7   2   3       44.32       31.67     26.23 o
  -5   3   3        0.28        2.88      6.77 o
  -4   3   3        0.00       -8.37      5.72 o
  -3   3   3        3.78        7.13      5.85 o
  -2   3   3       16.92       20.92      2.64 o
  -1   3   3      338.93      340.47      6.02 o
   0   3   3       47.91       55.42      2.18 o
   1   3   3       25.92       29.30      1.83 o
   2   3   3      535.37      531.57      5.87 o
   3   3   3       37.52       43.35      3.27 o
   4   3   3      251.40      245.38      5.33 o
   5   3   3       51.69       57.42      6.56 o
   6   3   3        1.17       -1.99      7.34 o
   7   3   3       10.52       -3.85     13.21 o
  -5   4   3       15.41       26.38     11.36 o
  -4   4   3        6.80       -3.82      7.20 o
  -3   4   3       35.96       34.86      6.57 o
  -2   4   3      959.31      985.48     13.66 o
  -1   4   3        3.54        3.15      2.55 o
   0   4   3       43.97       48.94      2.59 o
   1   4   3      111.38      138.69      3.62 o
   2   4   3      188.64      163.93      3.13 o
   3   4   3      124.71      120.85      4.06 o
   4   4   3       33.15       33.38      3.59 o
   5   4   3        4.93        6.11      5.22 o
   6   4   3        5.22        6.97      7.77 o
   7   4   3       89.30       99.36     24.96 o
  -4   5   3       13.13       15.17      7.35 o
  -3   5   3        8.55        3.91      6.61 o
  -2   5   3      203.20      209.42      8.70 o
  -1   5   3       25.90       26.49      5.04 o
   0   5   3       13.16       13.13      3.66 o
   1   5   3       63.71       75.92      3.24 o
   2   5   3       26.18       26.80      2.89 o
   3   5   3        9.17       11.23      2.76 o
   4   5   3      337.69      352.04      8.84 o
   5   5   3      186.76      201.01      7.67 o
   6   5   3       28.57       13.52      7.95 o
  -3   6   3      303.00      316.55     36.92 o
  -2   6   3       54.59       63.95     14.68 o
  -1   6   3       41.95       31.70     17.25 o
   0   6   3        5.57        6.09     11.97 o
   1   6   3       81.30       67.01      5.74 o
   2   6   3        9.82       12.64      4.27 o
   3   6   3       73.52       86.75      5.95 o
   4   6   3       48.02       60.61      5.93 o
   5   6   3      128.00      127.05     11.77 o
   6   6   3        4.46       -1.48     10.43 o
  -2   7   3        2.05      -10.86     13.83 o
  -1   7   3        4.09       -8.72     11.77 o
   0   7   3       26.48       17.84     10.82 o
   1   7   3      194.07      191.47     12.67 o
   2   7   3       28.62       23.72      6.03 o
   3   7   3       79.90       69.76      9.79 o
   4   7   3       39.94       51.52     11.27 o
   5   7   3       11.64       25.37     16.54 o
   0   8   3      139.66      122.82     14.79 o
   1   8   3       41.25        1.71     18.25 o
   2   8   3       56.31       41.34     19.10 o
   3   8   3        1.31      -21.04     23.24 o
   4   8   3       13.21       -7.88     10.67 o
  -4  -8   4       11.82        4.18      7.29 o
  -3  -8   4       67.83       69.79     21.49 o
  -2  -8   4        2.60       -8.87      6.34 o
  -1  -8   4        2.80      -12.85      8.66 o
  -5  -7   4       23.66       12.00      9.18 o
  -4  -7   4        8.37       12.26      7.87 o
  -3  -7   4       48.48       41.17      6.40 o
  -2  -7   4       61.57       60.68      6.44 o
  -1  -7   4        1.77       -7.04      5.93 o
   0  -7   4       10.14        3.97      8.02 o
   1  -7   4      129.97      134.98     11.40 o
  -6  -6   4        0.33       -2.79      7.53 o
  -5  -6   4        0.38        0.16      5.95 o
  -4  -6   4       16.44       18.83      5.36 o
  -3  -6   4       76.47       77.57      5.58 o
  -2  -6   4        0.05       -1.62      5.11 o
  -1  -6   4       64.38       69.56      6.17 o
   0  -6   4        1.46       -9.35      6.24 o
   1  -6   4        8.13        2.56      7.76 o
   2  -6   4        1.12       -5.85      8.79 o
  -6  -5   4       50.68       51.62      8.16 o
  -5  -5   4        0.75        1.83      5.47 o
  -4  -5   4       38.67       29.06      5.95 o
  -3  -5   4      119.76      147.34      6.17 o
  -2  -5   4        0.07       -3.01      3.87 o
  -1  -5   4       30.79       27.90      4.26 o
   0  -5   4       19.38       23.57      5.47 o
   1  -5   4       32.17       30.21      7.62 o
   2  -5   4        1.20      -10.81      7.21 o
   3  -5   4        4.83       -1.62      9.01 o
  -7  -4   4        3.85        1.14     14.85 o
  -6  -4   4      223.97      189.52     12.75 o
  -5  -4   4       17.88       21.31      6.54 o
  -4  -4   4       95.33      112.98      7.42 o
  -3  -4   4       93.75       87.54      5.54 o
  -2  -4   4      178.05      173.48      4.55 o
  -1  -4   4        3.57        7.62      2.75 o
   0  -4   4      271.90      290.09      5.05 o
   1  -4   4      341.75      379.25     11.02 o
   2  -4   4        0.04       -1.58      5.53 o
   3  -4   4       91.14       92.96      7.25 o
   4  -4   4       23.06        8.60      8.38 o
  -7  -3   4       16.69       14.85      8.27 o
  -6  -3   4      126.33      124.85      8.02 o
  -5  -3   4        2.43        5.24      4.91 o
  -4  -3   4      155.15      153.05      5.94 o
  -3  -3   4      242.78      233.50      6.08 o
  -2  -3   4      137.51      144.37      4.05 o
  -1  -3   4        0.02        1.11      1.93 o
   0  -3   4       23.65       15.40      2.16 o
   1  -3   4      412.88      402.80      5.57 o
   2  -3   4       39.97       42.64      5.10 o
   3  -3   4       68.11       66.43      6.88 o
   4  -3   4       90.66       96.77      9.37 o
   5  -3   4       27.45       15.47      9.42 o
  -7  -2   4        5.87       -3.15      9.42 o
  -6  -2   4        1.61        4.75      6.07 o
  -5  -2   4      227.43      204.91      7.72 o
  -4  -2   4        7.32        1.40      3.86 o
  -3  -2   4       24.59       27.74      3.10 o
  -2  -2   4     1333.54     1386.82     11.41 o
  -1  -2   4      956.98      969.44     11.95 o
   0  -2   4     1552.72     1542.50     14.90 o
   1  -2   4       19.84       25.87      2.04 o
   2  -2   4        0.18       -1.89      2.74 o
   3  -2   4       31.44       36.03      5.64 o
   4  -2   4      591.47      615.82     15.30 o
   5  -2   4       10.47        7.19      8.70 o
  -7  -1   4        2.87       -4.71     15.76 o
  -6  -1   4        0.35        2.53      8.26 o
  -5  -1   4        7.81        3.91      4.96 o
  -4  -1   4        2.07        3.44      3.81 o
  -3  -1   4      140.56      134.48      4.63 o
  -2  -1   4      424.60      422.69      5.42 o
  -1  -1   4      446.02      389.10      4.21 o
   0  -1   4      190.18      178.98      5.40 o
   1  -1   4      173.07      164.96      4.50 o
   2  -1   4        5.63        4.05      2.28 o
   3  -1   4      455.25      463.10      7.13 o
   4  -1   4       55.72       66.08     10.40 o
   5  -1   4        0.76        0.10      7.87 o
   6  -1   4       26.73       18.75     10.97 o
  -6   0   4      238.23      260.12     12.80 o
  -5   0   4       32.95       37.53      5.12 o
  -4   0   4       18.09       18.53      4.23 o
  -3   0   4        0.79       -3.46      2.73 o
  -2   0   4       15.52       20.98      2.00 o
  -1   0   4      525.34      517.01      4.99 o
   0   0   4        5.11        8.12      1.53 o
   1   0   4     6180.25     6114.09    153.65 o
   2   0   4      470.51      477.80      5.71 o
   3   0   4       45.28       48.14      3.57 o
   4   0   4       21.17       28.71      5.29 o
   5   0   4        1.49       -2.48      7.46 o
   6   0   4       19.69       17.56      8.96 o
  -6   1   4       53.80       70.14      9.50 o
  -5   1   4      162.96      166.48      6.92 o
  -4   1   4       32.46       32.27      4.63 o
  -3   1   4      109.46      127.26      4.16 o
  -2   1   4      501.71      533.95      5.82 o
  -1   1   4     2347.48     2229.43     15.50 o
   0   1   4     5679.44     5185.70     42.41 o
   1   1   4       77.09       84.77      3.58 o
   2   1   4      145.98      154.20      4.59 o
   3   1   4        5.50        7.04      3.49 o
   4   1   4       47.78       45.83      5.16 o
   5   1   4       21.17       19.63      6.22 o
   6   1   4       44.29       54.23      9.05 o
  -6   2   4        0.03        2.66      8.58 o
  -5   2   4       31.24       29.33      6.87 o
  -4   2   4       49.34       60.79      5.26 o
  -3   2   4      407.37      426.47      6.73 o
  -2   2   4      719.19      743.41      8.67 o
  -1   2   4       18.68       20.39      2.17 o
   0   2   4      380.78      322.45      5.68 o
   1   2   4      797.36      726.15      6.41 o
   2   2   4      102.89       95.31      2.72 o
   3   2   4      288.67      288.80      4.37 o
   4   2   4      144.35      156.51      7.07 o
   5   2   4      241.28      244.08      9.59 o
   6   2   4       22.12       19.69      6.46 o
   7   2   4        5.33       -4.12     11.33 o
  -5   3   4       97.46      100.03      9.42 o
  -4   3   4       54.09       62.18      6.95 o
  -3   3   4       49.20       62.10      4.05 o
  -2   3   4      387.45      395.61      8.63 o
  -1   3   4        0.01       -1.85      2.81 o
   0   3   4        0.16        0.43      1.68 o
   1   3   4     2705.06     2891.01     17.62 o
   2   3   4       76.10       71.08      2.24 o
   3   3   4      328.06      311.65      4.64 o
   4   3   4      176.77      174.38      5.58 o
   5   3   4       19.78       17.91      4.83 o
   6   3   4       92.40      101.15      9.11 o
   7   3   4        0.61      -14.40     16.30 o
  -5   4   4      162.75      181.08      9.84 o
  -4   4   4       85.30       89.42      7.81 o
  -3   4   4        1.02        5.65      5.94 o
  -2   4   4       93.50      113.91      4.72 o
  -1   4   4      173.27      154.16      5.71 o
   0   4   4      404.90      378.03      5.83 o
   1   4   4      577.58      634.28      6.09 o
   2   4   4        6.95       17.40      2.02 o
   3   4   4        3.05       -3.22      2.41 o
   4   4   4      254.20      246.73      7.47 o
   5   4   4        0.64       -0.29      5.15 o
   6   4   4       11.27       15.42      7.83 o
   7   4   4       10.05        6.36      8.59 o
  -4   5   4       24.17       11.27     12.33 o
  -3   5   4       63.34       65.38     17.23 o
  -2   5   4      171.04      205.55     11.41 o
  -1   5   4      259.05      285.92     10.84 o
   0   5   4        8.07       11.44      3.30 o
   1   5   4        2.00       -1.08      2.50 o
   2   5   4       68.00       72.41      3.07 o
   3   5   4        4.13        5.72      3.66 o
   4   5   4      109.04      109.17      6.04 o
   5   5   4       36.92       36.86      5.49 o
   6   5   4        0.15        6.41      7.83 o
  -3   6   4       98.58      120.86     14.21 o
  -2   6   4        7.35        8.35     11.78 o
  -1   6   4       51.61       64.71     10.92 o
   0   6   4       90.30      107.68     11.37 o
   1   6   4       18.19       11.93      6.54 o
   2   6   4       72.27       70.33      6.98 o
   3   6   4       10.37       12.19      6.47 o
   4   6   4      951.82      914.36     12.85 o
   5   6   4        9.44       14.94     10.69 o
   6   6   4        5.52       -1.10     10.14 o
  -2   7   4        3.67       -8.02     20.24 o
  -1   7   4        3.43        4.36     11.93 o
   0   7   4        6.01        1.48     10.59 o
   1   7   4       85.22       68.71     17.39 o
   2   7   4       22.63       11.52     12.61 o
   3   7   4        3.44       -5.29      5.71 o
   4   7   4        0.01      -14.21      9.76 o
   5   7   4        8.06       -4.56     14.83 o
   0   8   4        9.15       13.97     19.67 o
   1   8   4       18.20       -3.42     17.96 o
   2   8   4        1.96       -8.84     17.11 o
   3   8   4        2.07       -3.34      9.70 o
   4   8   4       33.88       30.83     24.23 o
  -3  -8   5       22.40        6.65      7.62 o
  -2  -8   5       11.53       -7.99      6.51 o
  -1  -8   5        4.27      -13.42      8.95 o
  -5  -7   5        3.71        3.01      5.69 o
  -4  -7   5        0.45       -6.45      6.55 o
  -3  -7   5       22.11       11.42      6.63 o
  -2  -7   5       26.83       28.79      6.08 o
  -1  -7   5        3.15        0.23      6.17 o
   0  -7   5       40.58       24.19     11.30 o
   1  -7   5       43.00       28.82     10.02 o
  -6  -6   5        0.51        8.53     11.32 o
  -5  -6   5       16.42        8.34      6.91 o
  -4  -6   5        4.51       -4.02      4.76 o
  -3  -6   5      164.68      181.46      7.12 o
  -2  -6   5     1472.86     1500.30     17.29 o
  -1  -6   5       38.89       51.13      6.32 o
   0  -6   5       12.36       -0.04      6.93 o
   1  -6   5       10.13       -8.30      7.84 o
   2  -6   5        5.54      -13.03      8.69 o
  -6  -5   5        6.02        2.02      8.89 o
  -5  -5   5       84.07       74.78      6.81 o
  -4  -5   5       28.73       34.19      5.97 o
  -3  -5   5        4.91        3.29      4.58 o
  -2  -5   5      191.08      192.67      9.34 o
  -1  -5   5       70.34       77.82      4.93 o
   0  -5   5       20.50       25.79      5.76 o
   1  -5   5       29.67       26.96      7.46 o
   2  -5   5        0.27       -8.17      8.42 o
   3  -5   5       88.79       96.36     10.61 o
  -6  -4   5        2.09       -7.90      7.16 o
  -5  -4   5       15.00       18.10      6.45 o
  -4  -4   5       15.11       14.10      6.29 o
  -3  -4   5        1.90        0.87      4.51 o
  -2  -4   5       34.59       40.32      3.74 o
  -1  -4   5       20.59       21.94      3.04 o
   0  -4   5      532.27      535.41      9.29 o
   1  -4   5      134.25      159.27      8.47 o
   2  -4   5       25.06       24.89      7.75 o
   3  -4   5        7.17        0.31      7.80 o
   4  -4   5      109.58      126.35     19.10 o
  -7  -3   5       19.97       18.65      8.85 o
  -6  -3   5       29.80       30.90      5.73 o
  -5  -3   5      142.13      150.69      6.47 o
  -4  -3   5      152.96      170.20      6.49 o
  -3  -3   5      171.09      174.86      5.24 o
  -2  -3   5     1256.45     1348.20     12.66 o
  -1  -3   5        3.52        4.52      2.57 o
   0  -3   5      195.44      183.91      3.67 o
   1  -3   5      455.39      469.51      5.89 o
   2  -3   5        8.85        7.40      4.92 o
   3  -3   5       64.97       70.78      7.51 o
   4  -3   5       68.32       58.09      8.87 o
   5  -3   5        1.93      -13.30      8.87 o
  -7  -2   5        4.45       -3.55      9.80 o
  -6  -2   5       64.71       70.74      6.11 o
  -5  -2   5       53.14       44.28      5.40 o
  -4  -2   5      102.78      117.46      5.31 o
  -3  -2   5      188.05      182.84      5.08 o
  -2  -2   5     4657.89     4901.15     32.96 o
  -1  -2   5      420.94      393.58      5.07 o
   0  -2   5       44.37       56.44      1.93 o
   1  -2   5      730.35      726.14      8.82 o
   2  -2   5       26.91       26.74      2.95 o
   3  -2   5        3.07        5.41      5.43 o
   4  -2   5        3.33       -3.54      7.86 o
   5  -2   5        0.79      -12.65      8.43 o
  -6  -1   5       39.66       33.63      6.59 o
  -5  -1   5      990.65      942.05     12.34 o
  -4  -1   5      116.05      115.81      5.24 o
  -3  -1   5       89.47      102.67      4.16 o
  -2  -1   5        0.00        3.33      2.19 o
  -1  -1   5      840.88      771.15      6.28 o
   0  -1   5       27.10       31.10      1.61 o
   1  -1   5      725.07      793.73      6.95 o
   2  -1   5        0.94        0.99      1.86 o
   3  -1   5        0.18        4.89      3.32 o
   4  -1   5        3.74        4.37      7.82 o
   5  -1   5       99.86       96.46      9.51 o
   6  -1   5        4.62      -13.67      9.11 o
  -6   0   5        2.40       14.74      9.84 o
  -5   0   5       12.57       18.61      4.86 o
  -4   0   5        4.76        8.16      4.12 o
  -3   0   5      326.36      299.19      5.32 o
  -2   0   5      237.67      239.66      4.08 o
  -1   0   5      974.49      838.70      6.65 o
   0   0   5       37.74       31.85      2.16 o
   1   0   5    29548.16    27981.04    208.15 o
   2   0   5      277.08      242.46      4.57 o
   3   0   5       10.98       15.19      2.84 o
   4   0   5        0.00       -1.26      5.04 o
   5   0   5        7.46       21.51      7.80 o
   6   0   5        3.04        6.36      8.88 o
  -6   1   5        4.67       12.72      8.71 o
  -5   1   5       91.32       91.23      5.80 o
  -4   1   5       27.83       38.83      5.17 o
  -3   1   5      367.22      386.57      6.15 o
  -2   1   5        5.06        8.89      2.10 o
  -1   1   5       85.34       79.30      2.67 o
   0   1   5     1273.23     1158.46     11.60 o
   1   1   5     1320.20     1275.29      9.05 o
   2   1   5     1592.62     1518.70     11.10 o
   3   1   5       95.62      104.44      4.79 o
   4   1   5       15.56       10.83      5.64 o
   5   1   5        3.16        2.22      5.94 o
   6   1   5       96.69      115.94      9.79 o
  -6   2   5        3.34        1.25     10.32 o
  -5   2   5      315.02      314.46     10.29 o
  -4   2   5       62.36       72.62      5.46 o
  -3   2   5       15.13       17.04      3.45 o
  -2   2   5      602.43      617.30      6.81 o
  -1   2   5       62.30       63.39      2.68 o
   0   2   5      690.76      717.00      7.51 o
   1   2   5        0.00       -0.58      1.71 o
   2   2   5       27.81       33.68      2.30 o
   3   2   5       10.36        8.13      2.76 o
   4   2   5      888.43      842.75      9.97 o
   5   2   5       44.14       50.31      6.65 o
   6   2   5       18.10       12.58      8.00 o
   7   2   5        2.05       -2.51     24.66 o
  -5   3   5      251.70      258.30     16.17 o
  -4   3   5        0.25       -3.45      5.81 o
  -3   3   5      131.36      123.22      6.90 o
  -2   3   5      109.74      123.79      4.25 o
  -1   3   5      711.13      689.76      7.88 o
   0   3   5       48.31       43.78      2.61 o
   1   3   5      933.58      937.05      6.47 o
   2   3   5       39.61       52.39      2.86 o
   3   3   5        0.24        0.50      2.22 o
   4   3   5       21.82       26.85      4.45 o
   5   3   5       37.80       52.06      5.79 o
   6   3   5        2.44       10.06      7.49 o
   7   3   5        2.60        8.48     16.95 o
  -5   4   5        2.08        6.99     12.92 o
  -4   4   5       19.01       23.67      7.78 o
  -3   4   5       62.77       61.26      6.70 o
  -2   4   5      609.33      602.63      9.34 o
  -1   4   5       11.14       13.08      3.16 o
   0   4   5        2.03        2.06      2.38 o
   1   4   5      286.59      294.61      4.99 o
   2   4   5      564.57      578.73      5.78 o
   3   4   5       14.17       10.93      2.74 o
   4   4   5       61.57       68.49      5.43 o
   5   4   5      480.60      489.16      9.84 o
   6   4   5       38.00       34.33      8.36 o
   7   4   5       19.07       13.34     10.20 o
  -4   5   5        2.29       -9.81     12.27 o
  -3   5   5       73.61       88.01      8.54 o
  -2   5   5     2537.99     2637.75     29.45 o
  -1   5   5      129.92      135.88      6.44 o
   0   5   5        5.63        9.66      3.94 o
   1   5   5      285.62      266.46     20.69 o
   2   5   5      216.13      203.57      4.99 o
   3   5   5       73.06       73.17      4.44 o
   4   5   5       34.85       35.96      5.38 o
   5   5   5      332.66      330.95     11.52 o
   6   5   5        0.29        1.06      7.88 o
  -3   6   5        4.14        4.21     18.39 o
  -2   6   5        0.05      -13.28     11.38 o
  -1   6   5      160.07      173.87     12.90 o
   0   6   5       36.12       27.29      6.35 o
   1   6   5        0.93       -0.62      6.87 o
   2   6   5       78.35       80.26      7.03 o
   3   6   5       64.53       64.83      6.79 o
   4   6   5      738.54      703.48     14.87 o
   5   6   5       34.31       23.38     14.26 o
   6   6   5       46.78       43.12     18.10 o
  -2   7   5       32.23       36.00     14.28 o
  -1   7   5       10.46      -11.83     20.53 o
   0   7   5       73.68       54.49     11.44 o
   1   7   5      224.69      216.48     11.65 o
   2   7   5       72.05       55.69      6.66 o
   3   7   5        0.44       -1.93      9.04 o
   4   7   5        0.01        4.28     13.40 o
   5   7   5        5.62        2.00     15.11 o
   0   8   5       53.48       59.59     20.81 o
   1   8   5        0.01      -26.09     17.39 o
   2   8   5       89.55       69.85     19.10 o
   3   8   5       58.12       80.29     11.71 o
   4   8   5        1.65        3.71     13.69 o
  -3  -8   6       23.83       33.80     13.83 o
  -2  -8   6       68.84       73.68     14.90 o
  -5  -7   6        6.76       -1.24      6.05 o
  -4  -7   6       21.99       15.17      5.65 o
  -3  -7   6       56.59       46.73      8.80 o
  -2  -7   6        0.59        1.07      9.34 o
  -1  -7   6        3.24       -9.63      6.42 o
   0  -7   6        4.60      -12.06      8.04 o
   1  -7   6        2.07      -13.51      9.00 o
  -6  -6   6       17.71        8.89      8.55 o
  -5  -6   6        6.51        7.53      7.20 o
  -4  -6   6       17.93       10.70      5.08 o
  -3  -6   6      264.44      255.66      7.83 o
  -2  -6   6     1450.80     1467.76     20.13 o
  -1  -6   6        7.77        4.39      5.30 o
   0  -6   6       33.96       35.48      7.71 o
   1  -6   6        2.09       -8.44      7.83 o
   2  -6   6        6.00      -16.45     10.97 o
  -6  -5   6       31.08       20.34      8.10 o
  -5  -5   6       17.71       39.47      6.32 o
  -4  -5   6       96.87      102.75      7.00 o
  -3  -5   6      167.13      169.96      6.79 o
  -2  -5   6     1167.25     1206.10     14.59 o
  -1  -5   6       12.40       12.25      4.92 o
   0  -5   6      115.48      124.41      7.91 o
   1  -5   6       61.09       74.80      8.04 o
   2  -5   6        9.01       11.49      8.00 o
   3  -5   6       17.98        5.50      9.97 o
  -6  -4   6        1.45      -13.50     13.13 o
  -5  -4   6      175.61      156.18      8.89 o
  -4  -4   6        0.29        3.13      6.28 o
  -3  -4   6       86.24       89.00      5.93 o
  -2  -4   6       36.06       32.43      4.35 o
  -1  -4   6      149.49      152.67     10.82 o
   0  -4   6       19.51       30.91      4.49 o
   1  -4   6      388.34      410.01     21.64 o
   2  -4   6       22.92       22.74      7.79 o
   3  -4   6        0.19      -11.72      7.81 o
   4  -4   6       16.39       -2.75     13.40 o
  -6  -3   6       14.38        5.84      5.43 o
  -5  -3   6       54.16       48.77      5.24 o
  -4  -3   6       17.14        8.27      4.22 o
  -3  -3   6       21.64       23.53      3.37 o
  -2  -3   6        1.97        2.80      3.21 o
  -1  -3   6      434.22      457.56      7.03 o
   0  -3   6      446.19      448.01      5.82 o
   1  -3   6     1300.36     1336.38     13.96 o
   2  -3   6        3.04        5.32      5.17 o
   3  -3   6        0.03       -2.42      6.33 o
   4  -3   6       59.31       58.69      9.55 o
   5  -3   6       49.30       23.59      9.83 o
  -6  -2   6       75.79       69.09      7.96 o
  -5  -2   6       44.88       44.46      5.27 o
  -4  -2   6       36.77       33.91      5.79 o
  -3  -2   6      170.32      152.59      4.91 o
  -2  -2   6        0.07        1.75      2.85 o
  -1  -2   6     1403.49     1381.32     14.10 o
   0  -2   6        6.88        8.28      1.39 o
   1  -2   6      266.83      259.50      4.19 o
   2  -2   6        5.68        5.57      2.46 o
   3  -2   6       30.16       30.02      5.84 o
   4  -2   6        8.17        6.19      7.83 o
   5  -2   6       38.65       17.96      9.14 o
  -6  -1   6        5.14        0.75      6.38 o
  -5  -1   6     2401.79     2294.67     20.76 o
  -4  -1   6       56.45       63.95      4.74 o
  -3  -1   6        7.70        7.85      3.32 o
  -2  -1   6      912.69      905.57      7.88 o
  -1  -1   6      226.87      198.91      3.30 o
   0  -1   6       74.32       75.32      2.67 o
   1  -1   6      244.05      239.34      2.92 o
   2  -1   6       12.83       19.06      2.32 o
   3  -1   6        2.41        3.64      4.53 o
   4  -1   6        0.30       -1.62      7.93 o
   5  -1   6        0.14      -11.46      7.99 o
   6  -1   6        1.58       -2.05      9.38 o
  -6   0   6       16.56       16.67      5.49 o
  -5   0   6      482.10      475.38      9.23 o
  -4   0   6       10.65        9.93      4.21 o
  -3   0   6      191.65      191.42      4.84 o
  -2   0   6       71.65       89.87      3.27 o
  -1   0   6      201.26      210.06      3.40 o
   0   0   6       40.28       41.84      2.13 o
   1   0   6     6794.75     6275.78     52.35 o
   2   0   6      211.00      195.41      5.20 o
   3   0   6       44.69       53.12      4.35 o
   4   0   6        0.82        3.43      7.33 o
   5   0   6        0.39       -3.83      7.34 o
   6   0   6       14.37       11.39      9.19 o
  -6   1   6        3.42        8.76      6.52 o
  -5   1   6      145.72      155.22      7.88 o
  -4   1   6      215.25      211.23      7.49 o
  -3   1   6      150.59      146.05      4.74 o
  -2   1   6     2808.47     2934.51     26.33 o
  -1   1   6      414.41      371.90      4.44 o
   0   1   6      153.18      136.17      3.38 o
   1   1   6      135.70      112.50      4.09 o
   2   1   6      354.82      380.67      4.62 o
   3   1   6      137.10      123.35      4.08 o
   4   1   6      217.00      212.69      8.04 o
   5   1   6      228.68      233.51      9.25 o
   6   1   6       27.92       29.47      8.66 o
  -6   2   6       14.18       15.85      8.85 o
  -5   2   6       52.53       62.01      6.94 o
  -4   2   6      153.54      138.03      5.70 o
  -3   2   6        5.98        4.35      3.35 o
  -2   2   6      692.13      895.28      8.50 o
  -1   2   6      795.88      749.54      7.61 o
   0   2   6      740.10      712.06      7.60 o
   1   2   6      631.53      633.39      7.20 o
   2   2   6      165.02      150.14      3.43 o
   3   2   6      347.78      350.32      5.46 o
   4   2   6      332.61      333.93      6.70 o
   5   2   6       55.40       57.32      5.04 o
   6   2   6       99.64      107.21     12.13 o
   7   2   6        1.25      -17.21     34.93 o
  -5   3   6       29.07       35.51      8.77 o
  -4   3   6      257.80      280.32      9.69 o
  -3   3   6        3.10        5.95      3.59 o
  -2   3   6       55.03       62.29      3.79 o
  -1   3   6       12.38       14.37      2.69 o
   0   3   6      111.28      109.12      4.36 o
   1   3   6       37.81       39.22      3.53 o
   2   3   6      126.57      123.09      3.85 o
   3   3   6       55.83       51.78      2.65 o
   4   3   6      296.72      279.21      7.47 o
   5   3   6       79.63       82.23      6.06 o
   6   3   6       33.47       18.28      8.07 o
   7   3   6        2.44        5.64     15.97 o
  -4   4   6        1.06        3.22     11.64 o
  -3   4   6       83.49       70.76      6.71 o
  -2   4   6        2.34       -0.45      3.53 o
  -1   4   6       16.98       20.94      3.51 o
   0   4   6        0.88        0.47      2.46 o
   1   4   6      245.83      256.29      4.96 o
   2   4   6      243.33      247.37      3.98 o
   3   4   6      321.42      299.23      6.00 o
   4   4   6       60.95       62.27      5.39 o
   5   4   6       49.02       51.95      7.61 o
   6   4   6        0.03       -2.11      7.74 o
   7   4   6       38.78       34.19     12.63 o
  -4   5   6        0.16        2.54      7.55 o
  -3   5   6       32.78       33.61     13.03 o
  -2   5   6      695.18      750.93     14.59 o
  -1   5   6      144.09      142.31      6.68 o
   0   5   6        0.20       -0.15      3.79 o
   1   5   6        4.56        8.74      3.81 o
   2   5   6        0.35       -4.55      4.87 o
   3   5   6        1.36        0.84      3.63 o
   4   5   6      208.33      215.59      8.33 o
   5   5   6      211.60      234.02     10.76 o
   6   5   6       16.72       14.91     12.82 o
  -3   6   6        3.81       10.41     11.89 o
  -2   6   6       23.34       20.12     11.67 o
  -1   6   6      117.61      104.95     11.59 o
   0   6   6        0.44        0.85      5.66 o
   1   6   6       25.38       25.24      8.46 o
   2   6   6       18.17        7.14      6.17 o
   3   6   6        0.00       -5.23      5.80 o
   4   6   6      301.03      292.52     19.96 o
   5   6   6        0.92        4.28     13.40 o
   6   6   6       59.69       53.89     16.82 o
  -2   7   6        1.04        8.21     28.94 o
  -1   7   6       84.48      111.51     13.50 o
   0   7   6       91.03       85.82     17.68 o
   1   7   6      160.35      140.27     10.70 o
   2   7   6       46.23       62.37      9.91 o
   3   7   6        0.29      -11.59     16.25 o
   4   7   6       92.55       98.93     15.97 o
   5   7   6       45.62       47.04     15.97 o
   0   8   6        9.95        0.29     17.96 o
   1   8   6      106.88       93.23     20.24 o
   2   8   6       68.08       89.63     18.67 o
   3   8   6        4.82       -9.27     10.26 o
   4   8   6       19.78       34.50     15.11 o
  -4  -7   7       25.08       15.91      9.73 o
  -3  -7   7       12.69        7.68      6.77 o
  -2  -7   7       32.97       28.85      6.52 o
  -1  -7   7       54.26       44.10      7.20 o
   0  -7   7        4.01      -12.43      8.29 o
   1  -7   7       37.17       10.61     11.81 o
  -5  -6   7        4.30       -3.00      6.44 o
  -4  -6   7        1.38       -7.07      5.10 o
  -3  -6   7        3.76        0.49      4.69 o
  -2  -6   7       44.22       39.88      6.57 o
  -1  -6   7       43.11       35.39      5.97 o
   0  -6   7       51.91       62.94      8.44 o
   1  -6   7        0.41       -9.09     10.41 o
   2  -6   7        2.83      -14.67      9.84 o
  -6  -5   7        1.29       -8.41      8.97 o
  -5  -5   7       50.34       40.52      6.57 o
  -4  -5   7       30.66       23.33      5.94 o
  -3  -5   7       57.48       72.74      5.70 o
  -2  -5   7      556.17      577.20     10.47 o
  -1  -5   7      102.03      105.69      6.25 o
   0  -5   7       74.39       89.23      6.72 o
   1  -5   7      149.60      160.09      9.24 o
   2  -5   7       46.41       45.37      8.76 o
   3  -5   7       27.15       23.21     12.25 o
  -6  -4   7        6.52       -7.34      6.12 o
  -5  -4   7      134.95       92.40      8.22 o
  -4  -4   7       30.09       30.59      6.83 o
  -3  -4   7        1.76       -0.24      4.95 o
  -2  -4   7       58.77       65.50      4.50 o
  -1  -4   7       20.51       20.78      4.16 o
   0  -4   7       69.92       71.87      5.26 o
   1  -4   7       22.15       17.81      6.58 o
   2  -4   7       24.38       20.11      7.71 o
   3  -4   7      120.03      134.76     12.83 o
   4  -4   7        2.57      -18.90     12.60 o
  -6  -3   7       21.49       14.95      6.52 o
  -5  -3   7      136.57      117.10      6.22 o
  -4  -3   7        0.13       -1.31      4.30 o
  -3  -3   7        5.15        8.24      3.39 o
  -2  -3   7      243.21      253.99      5.41 o
  -1  -3   7      625.06      616.29      8.24 o
   0  -3   7       42.06       39.23      2.28 o
   1  -3   7      112.06      125.95      5.73 o
   2  -3   7       62.50       73.90      6.11 o
   3  -3   7      200.46      215.85     11.06 o
   4  -3   7        0.72      -12.14      8.09 o
   5  -3   7       68.95       44.73     10.50 o
  -6  -2   7       30.04       34.16      5.78 o
  -5  -2   7        6.53        4.84      4.73 o
  -4  -2   7      204.79      172.07      6.48 o
  -3  -2   7      106.43      113.16      4.51 o
  -2  -2   7      917.20     1016.06      9.66 o
  -1  -2   7       50.68       54.91      3.07 o
   0  -2   7      119.70      114.74      3.26 o
   1  -2   7       17.25       17.35      2.32 o
   2  -2   7        0.04       -0.17      4.16 o
   3  -2   7       15.46       21.21      6.97 o
   4  -2   7      115.83      118.41      9.45 o
   5  -2   7      153.46      151.63     11.46 o
  -6  -1   7        1.65       -0.01      6.36 o
  -5  -1   7      118.20      139.88      6.46 o
  -4  -1   7       90.65      101.12      5.32 o
  -3  -1   7        1.33        3.51      3.04 o
  -2  -1   7        8.87        7.42      2.14 o
  -1  -1   7       98.68      113.21      2.97 o
   0  -1   7      248.67      231.21      3.36 o
   1  -1   7      140.08      138.78      3.63 o
   2  -1   7     3393.33     3364.98     23.67 o
   3  -1   7      232.36      235.96      9.72 o
   4  -1   7       18.29       21.38      8.29 o
   5  -1   7        8.65        6.21      8.60 o
   6  -1   7       28.71       13.53      9.80 o
  -6   0   7       29.12       33.92      6.82 o
  -5   0   7        9.00       20.18      4.91 o
  -4   0   7      553.21      543.54      9.12 o
  -3   0   7      163.57      172.71      4.88 o
  -2   0   7       97.10      102.11      3.64 o
  -1   0   7       39.38       31.16      1.90 o
   0   0   7       65.78       64.85      2.55 o
   1   0   7       47.79       45.00      2.98 o
   2   0   7        6.91        9.29      2.84 o
   3   0   7       21.54       23.22      3.24 o
   4   0   7        2.33        7.88      7.41 o
   5   0   7        8.05       -0.01      7.49 o
   6   0   7        1.12       -6.19      9.79 o
  -6   1   7        4.44        3.89      7.86 o
  -5   1   7        8.02        8.56      4.70 o
  -4   1   7       24.31       27.41      4.31 o
  -3   1   7      137.47      131.70      4.45 o
  -2   1   7        2.02        1.24      2.17 o
  -1   1   7      109.06       85.38      3.04 o
   0   1   7      110.34      109.32      3.24 o
   1   1   7     1055.32      989.35      7.45 o
   2   1   7        9.46        7.78      2.73 o
   3   1   7        3.54        8.00      2.86 o
   4   1   7      196.28      195.04      5.97 o
   5   1   7       94.06       86.92      8.41 o
   6   1   7        0.46       -1.27     22.81 o
  -5   2   7       65.06       71.05      7.14 o
  -4   2   7       11.60       12.99      4.16 o
  -3   2   7       23.55       21.04      3.65 o
  -2   2   7      795.32      794.33      8.69 o
  -1   2   7     3147.71     3042.71     21.61 o
   0   2   7      658.31      611.84      7.01 o
   1   2   7      170.99      169.51      4.93 o
   2   2   7     1295.62     1309.05     15.06 o
   3   2   7      155.34      143.14      4.82 o
   4   2   7      328.03      310.92      7.41 o
   5   2   7       90.57       87.96      8.23 o
   6   2   7       12.04       12.87     13.54 o
  -5   3   7      147.38      136.07     10.78 o
  -4   3   7       62.21       50.96      6.47 o
  -3   3   7        0.74        3.15      3.84 o
  -2   3   7       16.93       15.03      3.19 o
  -1   3   7      118.57      107.95      4.21 o
   0   3   7      243.52      238.70      5.34 o
   1   3   7        1.75        3.34      3.08 o
   2   3   7     2024.68     2041.46     20.16 o
   3   3   7        0.97        0.81      3.42 o
   4   3   7        9.37        4.04      4.70 o
   5   3   7      182.52      199.02     10.43 o
   6   3   7       20.78       14.56      8.06 o
  -4   4   7        1.17       -4.59      9.42 o
  -3   4   7       26.31       19.29      6.62 o
  -2   4   7        0.09       -3.25      3.69 o
  -1   4   7      501.88      502.39      8.80 o
   0   4   7       20.76       24.68      4.00 o
   1   4   7        9.21        2.63      2.93 o
   2   4   7      192.70      183.62      5.72 o
   3   4   7      127.53      136.30      5.05 o
   4   4   7       35.77       35.42      5.18 o
   5   4   7      233.70      252.95     11.88 o
   6   4   7       26.95       27.54      9.03 o
  -4   5   7        0.02       -4.95      7.38 o
  -3   5   7        1.04        2.37      6.76 o
  -2   5   7      128.75      130.09     12.55 o
  -1   5   7       59.18       67.20      6.79 o
   0   5   7       40.49       48.32      5.92 o
   1   5   7        1.72        4.60      4.46 o
   2   5   7       32.84       36.39      4.37 o
   3   5   7       54.52       43.35     12.02 o
   4   5   7        1.48        0.41      4.70 o
   5   5   7     1762.63     1702.40     22.60 o
   6   5   7        0.01       -3.22      7.51 o
  -3   6   7       11.92       20.96     16.82 o
  -2   6   7      151.00      142.48     13.30 o
  -1   6   7       82.27       64.78     11.08 o
   0   6   7        2.95        5.37      5.99 o
   1   6   7       28.74       35.00      8.63 o
   2   6   7        2.01       -3.67      6.86 o
   3   6   7        0.09        2.54      5.92 o
   4   6   7        2.23        5.13     11.69 o
   5   6   7       28.67       41.91     14.83 o
   6   6   7       48.87       63.58     16.25 o
  -2   7   7        0.00      -16.93     12.20 o
  -1   7   7       39.90       65.01     18.53 o
   0   7   7       65.41       67.57     17.11 o
   1   7   7      150.03      163.99     12.54 o
   2   7   7        8.58       13.38      9.69 o
   3   7   7        0.67       -5.02      8.83 o
   4   7   7       23.52       37.92     14.54 o
   5   7   7        3.61        0.57     14.26 o
   0   8   7        9.61        2.57     17.11 o
   1   8   7       15.22        0.00     17.68 o
   2   8   7        1.36      -11.61     19.24 o
   3   8   7       80.71      114.69     39.35 o
   4   8   7        0.07       17.96     14.26 o
  -4  -7   8        0.92        4.73      5.56 o
  -3  -7   8       28.60       13.05      6.97 o
  -2  -7   8        6.17        1.48      5.96 o
  -1  -7   8      274.70      250.75     10.37 o
   0  -7   8       34.54       17.48      8.99 o
  -5  -6   8       16.41       21.09      6.88 o
  -4  -6   8       39.79       31.20      6.43 o
  -3  -6   8        0.02       -5.41      4.73 o
  -2  -6   8      105.20      108.96      9.42 o
  -1  -6   8       50.10       63.09      6.53 o
   0  -6   8        6.45       -1.78      6.65 o
   1  -6   8        0.91       -9.69      8.24 o
   2  -6   8        0.06      -13.46      8.97 o
  -6  -5   8       11.47        8.89     11.55 o
  -5  -5   8        5.56        9.67      8.19 o
  -4  -5   8       24.86       15.76      5.97 o
  -3  -5   8       14.23       11.60      4.73 o
  -2  -5   8      450.37      468.10      9.89 o
  -1  -5   8        8.04       15.45      5.23 o
   0  -5   8       14.98        7.30      5.69 o
   1  -5   8        3.62       -1.79      6.78 o
   2  -5   8       71.38       64.34      9.37 o
   3  -5   8        0.66       -8.17     11.78 o
  -6  -4   8       53.46       49.71     10.15 o
  -5  -4   8        2.04        8.33      5.68 o
  -4  -4   8       52.17       58.76      7.36 o
  -3  -4   8      285.08      277.18      9.94 o
  -2  -4   8       11.85        8.57      4.65 o
  -1  -4   8       28.32       29.81      5.19 o
   0  -4   8        1.72        7.13      4.94 o
   1  -4   8        0.91        7.42      6.54 o
   2  -4   8      213.46      227.64     11.29 o
   3  -4   8        5.81       -3.71     10.38 o
   4  -4   8       70.77       59.72     24.38 o
  -6  -3   8        0.05       -3.32      5.26 o
  -5  -3   8        0.01       -6.42      4.41 o
  -4  -3   8        5.57        7.29      4.53 o
  -3  -3   8      108.27      113.72      4.90 o
  -2  -3   8      129.34      126.16      4.87 o
  -1  -3   8      616.85      645.41      8.78 o
   0  -3   8       44.54       47.32      2.42 o
   1  -3   8       25.25       20.52      4.03 o
   2  -3   8      141.18      174.67      8.18 o
   3  -3   8        4.14        0.72      7.03 o
   4  -3   8        0.11      -12.54      8.36 o
   5  -3   8       20.12       -9.27      9.78 o
  -6  -2   8       11.06        8.63      5.46 o
  -5  -2   8       13.10        7.81      4.75 o
  -4  -2   8       90.79       79.19      5.22 o
  -3  -2   8       17.01       10.63      3.39 o
  -2  -2   8       63.84       77.24      3.54 o
  -1  -2   8      228.41      221.46      3.73 o
   0  -2   8      131.01      145.32      3.18 o
   1  -2   8       56.02       61.70      2.20 o
   2  -2   8        0.18        0.86      4.48 o
   3  -2   8       15.04       10.22      7.15 o
   4  -2   8       38.87       37.10     10.74 o
   5  -2   8       36.00       21.40      9.62 o
  -6  -1   8        2.94       -1.02      5.74 o
  -5  -1   8       17.51       24.73      4.94 o
  -4  -1   8        7.49        5.24      4.30 o
  -3  -1   8      115.00      121.30      4.89 o
  -2  -1   8        4.56        4.94      2.22 o
  -1  -1   8      372.72      374.99      4.65 o
   0  -1   8      175.33      161.95      2.90 o
   1  -1   8       77.58       86.91      3.01 o
   2  -1   8     4934.11     5140.89     55.43 o
   3  -1   8       58.58       56.73      6.87 o
   4  -1   8      128.31      141.44      5.89 o
   5  -1   8       32.59       19.32      8.90 o
   6  -1   8        0.74      -14.16      9.44 o
  -6   0   8       24.74       36.27      7.49 o
  -5   0   8     1419.91     1350.51     15.11 o
  -4   0   8       44.61       43.76      4.82 o
  -3   0   8       21.94       16.24      3.02 o
  -2   0   8      106.32      107.86      3.84 o
  -1   0   8       23.43       14.61      1.78 o
   0   0   8      248.04      228.85      3.84 o
   1   0   8       50.17       47.44      2.27 o
   2   0   8     1518.10     1484.07     13.73 o
   3   0   8        3.23        1.39      4.05 o
   4   0   8      169.01      177.70     10.12 o
   5   0   8        4.57       -0.72      7.37 o
   6   0   8        2.88        2.17      8.95 o
  -6   1   8       41.45       52.49     12.02 o
  -5   1   8       25.81       24.59      8.25 o
  -4   1   8       33.70       33.98      4.44 o
  -3   1   8       17.37       16.24      3.32 o
  -2   1   8      207.20      176.39      4.42 o
  -1   1   8      443.61      436.03      4.95 o
   0   1   8        0.01       -0.60      1.70 o
   1   1   8      100.59      103.05      2.37 o
   2   1   8       19.22       19.37      3.49 o
   3   1   8      257.33      262.46      4.89 o
   4   1   8       46.75       51.16      4.36 o
   5   1   8      451.94      415.27     15.97 o
   6   1   8        0.01      -14.63      9.75 o
  -5   2   8        5.46        3.93      6.28 o
  -4   2   8       80.42       81.44      4.86 o
  -3   2   8        7.59        6.67      3.49 o
  -2   2   8      117.23      111.34      4.09 o
  -1   2   8      383.59      345.57      5.51 o
   0   2   8      220.71      206.99      4.52 o
   1   2   8      190.97      206.98      5.32 o
   2   2   8       26.32       30.01      4.11 o
   3   2   8       15.35       10.61      2.83 o
   4   2   8        0.00       -6.33      4.37 o
   5   2   8      422.48      413.26     12.11 o
   6   2   8        0.39       -1.52     10.10 o
  -5   3   8       23.61       26.42      7.69 o
  -4   3   8       23.21       26.05      6.17 o
  -3   3   8        0.99       -0.37      3.83 o
  -2   3   8      175.71      174.80      5.41 o
  -1   3   8        3.93        6.97      2.77 o
   0   3   8        2.54        1.12      2.60 o
   1   3   8       27.41       23.53      3.50 o
   2   3   8       76.01       94.02      3.93 o
   3   3   8      580.94      544.55      8.02 o
   4   3   8        4.70        2.04      4.69 o
   5   3   8       65.71       65.08      7.80 o
   6   3   8        5.11        3.20      7.50 o
  -4   4   8       39.95       34.72      7.56 o
  -3   4   8       28.70       29.97      6.66 o
  -2   4   8        8.04        7.36      3.99 o
  -1   4   8     2081.48     1969.14     18.59 o
   0   4   8        0.10       -2.14      3.32 o
   1   4   8      207.76      208.19      5.79 o
   2   4   8      211.43      215.74      6.30 o
   3   4   8       25.97       24.29      4.18 o
   4   4   8      276.14      245.93      7.64 o
   5   4   8       34.02       25.98      7.27 o
   6   4   8       66.26       62.81      8.56 o
  -4   5   8       39.63       64.37     15.31 o
  -3   5   8        3.18        2.06      6.73 o
  -2   5   8       16.70       21.37      6.25 o
  -1   5   8      378.96      377.78      9.02 o
   0   5   8       13.78       16.57      4.86 o
   1   5   8       75.28       83.12      5.83 o
   2   5   8        0.15        2.92      4.19 o
   3   5   8        0.01       -7.11      4.74 o
   4   5   8       35.18       31.22      6.48 o
   5   5   8      223.85      260.43     13.69 o
   6   5   8      168.06      182.46     14.68 o
  -3   6   8        0.03       -1.00     14.40 o
  -2   6   8      301.30      296.26     11.60 o
  -1   6   8       14.28       13.40      6.07 o
   0   6   8      291.32      277.07      8.92 o
   1   6   8      109.50      125.68      7.49 o
   2   6   8      243.59      209.31     11.90 o
   3   6   8       48.00       61.62      6.91 o
   4   6   8        0.92       -0.91      6.54 o
   5   6   8       48.11       67.29     15.11 o
   6   6   8        9.76       -2.85     13.97 o
  -2   7   8        0.22      -14.27     17.25 o
  -1   7   8       27.08       23.66     16.82 o
   0   7   8        3.29       -0.86     14.54 o
   1   7   8       72.52       71.46      9.49 o
   2   7   8      280.14      261.61     13.43 o
   3   7   8       40.21       54.21     11.97 o
   4   7   8       20.01        0.86     13.12 o
   5   7   8        0.42       16.82     14.26 o
   0   8   8       63.52       66.15     19.10 o
   1   8   8       37.29       39.63     18.25 o
   2   8   8        3.17       -0.19     15.68 o
   3   8   8       58.53       64.65     11.58 o
   4   8   8        0.37       -0.57     13.12 o
  -4  -7   9       65.08       71.61      8.07 o
  -3  -7   9        0.23      -11.90      9.26 o
  -2  -7   9       63.55       51.98      7.06 o
  -1  -7   9      154.80      155.48      9.15 o
   0  -7   9        2.69      -12.86      8.57 o
  -5  -6   9        0.08       -3.22     10.04 o
  -4  -6   9       11.64        9.14      5.44 o
  -3  -6   9        0.64       -7.20      5.19 o
  -2  -6   9      148.97      156.12      8.95 o
  -1  -6   9       27.80       23.61      7.08 o
   0  -6   9        4.72       -8.33      6.38 o
   1  -6   9       28.91        6.02     10.47 o
   2  -6   9        3.19      -14.38      9.59 o
  -6  -5   9       18.38        5.88     12.52 o
  -5  -5   9       70.09       74.79      7.46 o
  -4  -5   9        3.48        2.74      5.79 o
  -3  -5   9       19.30       20.35      4.93 o
  -2  -5   9      162.12      181.44      7.76 o
  -1  -5   9       54.01       64.09      5.99 o
   0  -5   9       31.25       25.17      5.89 o
   1  -5   9        2.05      -10.57      7.05 o
   2  -5   9       26.81       24.42      9.16 o
   3  -5   9        2.25      -17.44     13.12 o
  -6  -4   9       13.37       12.07      7.21 o
  -5  -4   9      137.18      134.46      7.81 o
  -4  -4   9       97.83      100.36      7.83 o
  -3  -4   9        3.46        1.13      6.05 o
  -2  -4   9       75.70       74.59      5.04 o
  -1  -4   9        7.58        7.09      4.00 o
   0  -4   9       29.55       34.30      5.21 o
   1  -4   9       16.85       14.32      6.98 o
   2  -4   9      229.05      248.06     11.56 o
   3  -4   9       46.44       28.77     11.59 o
   4  -4   9       10.05      -18.67     13.10 o
  -6  -3   9       40.49       42.27      6.75 o
  -5  -3   9      134.36      147.68      6.60 o
  -4  -3   9       11.61        5.66      5.82 o
  -3  -3   9       50.33       56.46      4.27 o
  -2  -3   9        0.14       -2.16      3.13 o
  -1  -3   9      673.80      678.30      9.27 o
   0  -3   9        2.06        6.09      2.67 o
   1  -3   9       33.68       43.26      4.44 o
   2  -3   9        0.99        2.04      5.82 o
   3  -3   9       34.69       21.40      7.38 o
   4  -3   9       20.63        9.18      8.84 o
  -6  -2   9        1.42       -1.44      5.99 o
  -5  -2   9        6.44        3.05      4.69 o
  -4  -2   9      405.74      361.12      8.13 o
  -3  -2   9        5.67        1.12      3.42 o
  -2  -2   9      179.80      184.81      4.86 o
  -1  -2   9      427.34      435.10      5.04 o
   0  -2   9        0.38        0.87      1.88 o
   1  -2   9      187.36      205.16      3.46 o
   2  -2   9        2.41        9.00      4.91 o
   3  -2   9        5.17       -5.33      7.33 o
   4  -2   9        5.05       -8.53      7.78 o
   5  -2   9       51.24       31.12      9.85 o
  -6  -1   9        9.83        7.56      5.40 o
  -5  -1   9        9.87       14.42      4.78 o
  -4  -1   9      199.72      196.47      7.12 o
  -3  -1   9       14.32       13.39      3.13 o
  -2  -1   9        0.65        2.47      2.24 o
  -1  -1   9       21.27       17.84      2.13 o
   0  -1   9       44.83       49.37      2.19 o
   1  -1   9      121.32      109.32      3.01 o
   2  -1   9        0.70        1.57      2.81 o
   3  -1   9       13.49       21.21      9.45 o
   4  -1   9        6.79        0.01      7.70 o
   5  -1   9       35.13       11.90      8.86 o
  -6   0   9       45.82       47.73      8.74 o
  -5   0   9      364.84      359.96      8.57 o
  -4   0   9      220.77      204.83      6.48 o
  -3   0   9      240.35      229.12      5.51 o
  -2   0   9       26.75       27.85      2.53 o
  -1   0   9      177.57      177.21      3.70 o
   0   0   9      212.34      185.94      3.65 o
   1   0   9       14.08       12.26      2.54 o
   2   0   9     1699.31     1654.28     13.13 o
   3   0   9      233.75      234.50      7.14 o
   4   0   9        0.18        3.19      8.32 o
   5   0   9       10.06       -5.94      7.72 o
   6   0   9       19.43       -1.28     11.17 o
  -6   1   9       14.95       13.99     10.62 o
  -5   1   9       19.10       17.72      4.95 o
  -4   1   9      225.50      214.53      6.83 o
  -3   1   9        1.72       -0.18      3.23 o
  -2   1   9      210.48      241.49      4.93 o
  -1   1   9     2005.45     2024.92     14.03 o
   0   1   9       58.69       57.61      2.41 o
   1   1   9      956.33      950.23      7.23 o
   2   1   9      164.10      173.77      5.17 o
   3   1   9       82.65       79.06      6.11 o
   4   1   9       93.98       96.73      4.82 o
   5   1   9        4.10       -6.22      9.01 o
   6   1   9        9.56        3.86     10.58 o
  -5   2   9        2.05        4.09      8.00 o
  -4   2   9       45.60       43.35      4.39 o
  -3   2   9        1.50        3.43      3.60 o
  -2   2   9      323.61      328.31      5.86 o
  -1   2   9      105.72      127.82      4.16 o
   0   2   9      250.70      233.68      4.88 o
   1   2   9        0.75        3.90      2.42 o
   2   2   9     1108.32     1063.87     13.25 o
   3   2   9       66.51       62.06      4.81 o
   4   2   9       52.80       54.25      4.88 o
   5   2   9       13.99       16.91      6.82 o
   6   2   9       82.78       76.67     16.25 o
  -5   3   9       68.76       69.43     10.32 o
  -4   3   9      148.27      123.57      5.80 o
  -3   3   9       30.95       28.36      4.49 o
  -2   3   9      560.33      544.89      8.36 o
  -1   3   9       94.37       98.91      4.53 o
   0   3   9        9.78        8.60      2.67 o
   1   3   9        0.00       -2.16      3.13 o
   2   3   9      468.37      475.53      8.40 o
   3   3   9        4.32       -5.33      3.55 o
   4   3   9       34.60       30.82      5.31 o
   5   3   9       10.22        8.90      6.78 o
   6   3   9        2.73       -1.64     10.63 o
  -4   4   9       39.47       25.98      7.62 o
  -3   4   9      136.32      131.55      7.57 o
  -2   4   9       14.35       16.13      4.19 o
  -1   4   9       75.86       72.83      4.92 o
   0   4   9        1.00       -0.71      3.41 o
   1   4   9       42.90       41.43      4.59 o
   2   4   9      131.19      162.24     11.26 o
   3   4   9        7.99        7.84      4.52 o
   4   4   9       82.75       84.84      6.34 o
   5   4   9       86.90       88.68      8.61 o
   6   4   9      112.00      117.70      9.49 o
  -4   5   9       36.64       52.10      9.43 o
  -3   5   9       68.08       86.33      8.42 o
  -2   5   9       65.34       62.31      4.75 o
  -1   5   9       98.77       99.37      5.84 o
   0   5   9      130.42      131.14      7.46 o
   1   5   9        0.37       -0.93      4.77 o
   2   5   9        1.23        2.17      5.31 o
   3   5   9        1.31        1.74      5.05 o
   4   5   9        1.83       -6.25      7.84 o
   5   5   9        3.61       16.26      8.28 o
   6   5   9        7.84        9.39      9.05 o
  -3   6   9      160.65      187.02     17.94 o
  -2   6   9       95.59       95.66      9.71 o
  -1   6   9        3.31        1.31      4.93 o
   0   6   9       89.87       98.38      6.45 o
   1   6   9       58.82       62.12      6.12 o
   2   6   9       14.03        3.02      5.65 o
   3   6   9        5.70        5.25      6.17 o
   4   6   9       25.43       29.39      7.33 o
   5   6   9      322.57      325.63     14.41 o
   6   6   9       19.35       19.39     14.54 o
  -1   7   9       23.53       31.08     16.54 o
   0   7   9        0.10        0.86     14.54 o
   1   7   9       13.87       11.96      7.94 o
   2   7   9       77.23       96.42     22.67 o
   3   7   9      128.05      157.10     16.82 o
   4   7   9        2.28       13.97     13.40 o
   5   7   9       27.95       30.22     15.11 o
   0   8   9        0.32       -8.84     16.25 o
   1   8   9       23.69        1.14     16.54 o
   2   8   9       11.48        0.08     11.55 o
   3   8   9        0.42       17.11     12.83 o
   4   8   9       39.35       50.75     15.40 o
  -3  -7  10       17.23       14.83      7.37 o
  -2  -7  10        4.55       -3.91      8.72 o
  -1  -7  10        0.19      -12.96      8.64 o
  -5  -6  10        8.41        9.56      5.88 o
  -4  -6  10       13.93        4.18      7.11 o
  -3  -6  10        0.44        5.86      6.30 o
  -2  -6  10       20.81       19.43      5.77 o
  -1  -6  10     1003.12     1034.19     19.18 o
   0  -6  10        0.00       -9.80      6.53 o
   1  -6  10        0.33      -12.41      8.27 o
  -5  -5  10       34.77       25.45     11.44 o
  -4  -5  10      101.13       75.22      7.25 o
  -3  -5  10       25.73       16.97      4.91 o
  -2  -5  10       18.33       17.81      5.85 o
  -1  -5  10      330.44      344.61      9.19 o
   0  -5  10        4.73        4.82      5.50 o
   1  -5  10        6.85       -3.66      7.32 o
   2  -5  10        0.40      -12.84      8.56 o
   3  -5  10        0.49      -17.84     11.89 o
  -6  -4  10        0.96       -5.77      6.51 o
  -5  -4  10        8.21        7.02      6.10 o
  -4  -4  10       51.13       60.93     10.80 o
  -3  -4  10      207.68      213.41      9.93 o
  -2  -4  10       90.71       96.93      6.01 o
  -1  -4  10       84.52       90.66      5.88 o
   0  -4  10        1.64       -0.61      4.98 o
   1  -4  10      135.06      152.17      9.09 o
   2  -4  10       52.00       57.50      8.39 o
   3  -4  10        0.35      -15.64     10.86 o
  -6  -3  10       33.64       31.20      6.81 o
  -5  -3  10       89.87       95.74      7.05 o
  -4  -3  10      161.50      162.78      8.03 o
  -3  -3  10      114.02      131.32      6.43 o
  -2  -3  10       12.09        9.96      4.97 o
  -1  -3  10      456.26      467.72      8.24 o
   0  -3  10       11.86       15.05      4.12 o
   1  -3  10        5.81        7.87      5.02 o
   2  -3  10        0.09       -0.41      5.87 o
   3  -3  10       33.43       34.14      9.63 o
   4  -3  10        1.03      -16.24     12.20 o
  -6  -2  10        2.59        0.42      6.20 o
  -5  -2  10       12.13        9.49      4.77 o
  -4  -2  10       75.12       70.66      6.29 o
  -3  -2  10      128.94      138.77      5.58 o
  -2  -2  10        3.01        2.98      2.67 o
  -1  -2  10     1558.75     1696.92     12.48 o
   0  -2  10      463.86      463.40      5.17 o
   1  -2  10       22.73       26.73      3.55 o
   2  -2  10      314.73      320.86      9.26 o
   3  -2  10       95.67      111.87      8.63 o
   4  -2  10       32.77       24.81      8.54 o
   5  -2  10       29.82       10.95     12.53 o
  -6  -1  10        0.01        6.77      6.01 o
  -5  -1  10       36.34       40.29      6.17 o
  -4  -1  10     1440.14     1340.47     14.47 o
  -3  -1  10        2.67        4.61      3.25 o
  -2  -1  10        1.44       -2.45      2.35 o
  -1  -1  10       64.27       66.88      2.80 o
   0  -1  10      541.97      527.46      5.23 o
   1  -1  10        0.01       -1.01      1.85 o
   2  -1  10      270.06      270.94      7.02 o
   3  -1  10        2.84       10.37      7.95 o
   4  -1  10       62.78       67.54      9.27 o
   5  -1  10       10.06        0.45      8.88 o
  -6   0  10       70.93       83.97      6.54 o
  -5   0  10       54.37       63.32      5.56 o
  -4   0  10      119.68      108.69      5.30 o
  -3   0  10      195.16      167.16      5.34 o
  -2   0  10       57.81       63.12      3.10 o
  -1   0  10        7.13        5.36      2.03 o
   0   0  10        4.91        4.27      1.83 o
   1   0  10      204.59      192.48      4.40 o
   2   0  10     4172.96     3947.34     30.74 o
   3   0  10        0.13        2.44      4.39 o
   4   0  10        0.52        1.10      7.75 o
   5   0  10       36.56       34.34      8.39 o
   6   0  10       25.55        3.88     11.34 o
  -6   1  10        0.82       -1.17      7.87 o
  -5   1  10        7.53        4.03      4.95 o
  -4   1  10       10.00       14.67      4.24 o
  -3   1  10      126.02      130.36      4.99 o
  -2   1  10       89.01       92.03      6.14 o
  -1   1  10      111.77      103.77      3.56 o
   0   1  10       93.20       84.54      3.14 o
   1   1  10       65.14       76.23      2.60 o
   2   1  10      200.06      217.58      5.70 o
   3   1  10        1.62       -1.36      4.21 o
   4   1  10        5.53        0.38      6.41 o
   5   1  10       26.26        5.15      9.28 o
   6   1  10       21.90        5.76     10.70 o
  -5   2  10       23.98       30.59      6.17 o
  -4   2  10      511.87      446.02      9.39 o
  -3   2  10      100.76      122.06      5.14 o
  -2   2  10      313.57      329.94      5.97 o
  -1   2  10       48.39       70.15      3.31 o
   0   2  10       51.86       54.11      3.00 o
   1   2  10       39.41       44.64      4.69 o
   2   2  10      279.95      289.29      7.57 o
   3   2  10      100.33      105.79      6.63 o
   4   2  10        2.43        0.30      4.26 o
   5   2  10        7.76        2.60      6.71 o
   6   2  10       21.07       22.56     15.11 o
  -5   3  10       21.64       24.55      9.33 o
  -4   3  10      440.37      366.94      8.44 o
  -3   3  10       14.54       18.80      4.30 o
  -2   3  10      101.39      109.65      4.86 o
  -1   3  10        7.82       12.68      3.52 o
   0   3  10       74.32       73.51      4.20 o
   1   3  10       37.84       32.44      3.89 o
   2   3  10      190.34      197.04      7.74 o
   3   3  10       36.42       39.50      4.19 o
   4   3  10        8.57        4.31      4.76 o
   5   3  10       78.53       78.78     11.58 o
   6   3  10       28.91       27.00      8.13 o
  -4   4  10       63.75       68.86     14.35 o
  -3   4  10       11.22        9.97      4.19 o
  -2   4  10       28.56       27.43      4.44 o
  -1   4  10       95.15       95.62      6.33 o
   0   4  10       45.43       48.21      4.28 o
   1   4  10      175.61      174.42     11.14 o
   2   4  10       78.35       91.09      5.89 o
   3   4  10      164.05      155.65      6.84 o
   4   4  10       57.77       57.41      6.16 o
   5   4  10       26.67       23.03     11.48 o
   6   4  10      291.30      306.52     12.63 o
  -3   5  10       16.82       13.68      6.97 o
  -2   5  10       30.44       29.57      4.35 o
  -1   5  10     2353.67     2255.70     28.97 o
   0   5  10      324.27      309.39      9.58 o
   1   5  10       29.59       29.20      6.56 o
   2   5  10        4.84        5.42      5.53 o
   3   5  10      198.33      194.73      7.97 o
   4   5  10       22.46       18.00      7.40 o
   5   5  10       53.77       56.80      9.09 o
   6   5  10      124.10      111.29     10.84 o
  -3   6  10        3.55       -0.48      7.40 o
  -2   6  10        2.24        0.30      6.41 o
  -1   6  10       25.59       31.51      5.56 o
   0   6  10      104.74      106.95      6.77 o
   1   6  10      114.03      123.21      7.13 o
   2   6  10       25.16       19.68      5.98 o
   3   6  10       83.91       76.92      7.91 o
   4   6  10      118.34      120.97      9.43 o
   5   6  10      387.67      373.28     19.53 o
   6   6  10       62.22       85.12     10.67 o
  -1   7  10        1.18       -6.27     14.54 o
   0   7  10        2.41        3.28      7.59 o
   1   7  10       37.50       41.60      8.91 o
   2   7  10       47.49       48.35      9.84 o
   3   7  10        3.45       20.53     12.83 o
   4   7  10       18.98       23.38     13.69 o
   5   7  10        1.23       15.97     13.69 o
   0   8  10       35.06       49.89     18.53 o
   1   8  10        0.34      -19.39     15.40 o
   2   8  10        0.01        8.96     15.82 o
   3   8  10       11.29       12.83     12.83 o
   4   8  10        1.36        4.28     14.26 o
  -3  -7  11       53.39       37.58      8.03 o
  -2  -7  11       35.22       17.47      6.80 o
  -1  -7  11        3.32      -10.35      6.90 o
  -4  -6  11        7.79       -1.87      5.64 o
  -3  -6  11        6.66       15.49      6.60 o
  -2  -6  11       96.54       99.28      8.81 o
  -1  -6  11      736.83      828.98     14.31 o
   0  -6  11        0.99       -9.83      6.56 o
   1  -6  11       11.70      -12.13     11.39 o
  -5  -5  11       21.27       10.39      8.77 o
  -4  -5  11       31.48       25.64      6.63 o
  -3  -5  11        0.80        2.16      4.81 o
  -2  -5  11       51.48       48.00      6.51 o
  -1  -5  11      374.04      386.36      9.68 o
   0  -5  11       11.57        1.77      5.66 o
   1  -5  11       32.21       14.07      8.91 o
   2  -5  11       24.05       15.11     12.54 o
  -6  -4  11        6.14       10.53      7.53 o
  -5  -4  11       18.99       23.19      6.52 o
  -4  -4  11       72.38       48.30      7.24 o
  -3  -4  11       36.34       39.02      6.86 o
  -2  -4  11        4.70        1.60      5.11 o
  -1  -4  11      155.53      150.04      7.06 o
   0  -4  11       62.40       73.69      6.12 o
   1  -4  11        0.84        1.31      6.67 o
   2  -4  11       47.49       59.13     12.40 o
   3  -4  11        1.79      -16.78     11.19 o
  -6  -3  11       24.15       17.39      7.04 o
  -5  -3  11       47.48       55.00      6.74 o
  -4  -3  11      116.53       98.27      6.65 o
  -3  -3  11       11.05       14.36      5.18 o
  -2  -3  11       14.16       21.82      5.56 o
  -1  -3  11        0.19       -4.07      4.06 o
   0  -3  11       44.01       46.59      4.91 o
   1  -3  11       25.30       30.53      5.57 o
   2  -3  11      595.58      619.65     31.50 o
   3  -3  11       19.75        9.79     10.58 o
   4  -3  11       14.89        3.10     12.80 o
  -6  -2  11       10.79       21.17      5.80 o
  -5  -2  11      165.91      153.31      6.81 o
  -4  -2  11       23.67       31.93      4.81 o
  -3  -2  11      112.20      101.74      5.02 o
  -2  -2  11       20.73       24.51      3.25 o
  -1  -2  11       10.40        3.71      2.57 o
   0  -2  11      350.36      329.21      5.93 o
   1  -2  11       55.95       55.20      4.18 o
   2  -2  11      158.23      162.88      7.83 o
   3  -2  11        2.56        1.87      7.17 o
   4  -2  11       13.55       -6.50      8.25 o
   5  -2  11        9.65      -14.11      9.41 o
  -6  -1  11        0.65       -8.13      5.42 o
  -5  -1  11        2.44       -1.37      4.72 o
  -4  -1  11     3677.13     3318.56     27.30 o
  -3  -1  11      200.82      194.81      5.72 o
  -2  -1  11       51.25       54.34      3.24 o
  -1  -1  11       31.37       31.06      2.68 o
   0  -1  11       61.86       63.85      2.55 o
   1  -1  11        4.10        6.38      2.15 o
   2  -1  11       78.79       82.78      6.25 o
   3  -1  11      162.29      165.96     16.26 o
   4  -1  11        2.09       -5.78      7.53 o
   5  -1  11        0.06      -12.99      8.66 o
  -6   0  11       34.77       27.26      7.17 o
  -5   0  11       55.33       44.47      5.52 o
  -4   0  11      601.55      567.38      8.77 o
  -3   0  11        4.15        8.93      3.44 o
  -2   0  11      471.53      471.34      6.40 o
  -1   0  11      519.29      484.75      5.79 o
   0   0  11       32.83       34.44      2.66 o
   1   0  11        3.99        0.26      1.87 o
   2   0  11     1543.07     1473.80     14.33 o
   3   0  11      457.58      445.79     16.90 o
   4   0  11       29.65       21.51      7.80 o
   5   0  11       10.69       11.77     10.06 o
   6   0  11        5.14      -16.32     10.88 o
  -5   1  11        2.61       -0.52      5.50 o
  -4   1  11       18.76       23.08      4.23 o
  -3   1  11       94.15       98.92      4.58 o
  -2   1  11      273.13      260.12      6.25 o
  -1   1  11     1058.64     1078.66      9.99 o
   0   1  11       20.44       17.25      2.17 o
   1   1  11        2.27        0.79      1.81 o
   2   1  11       22.15       19.58      3.35 o
   3   1  11       25.02       23.51      4.79 o
   4   1  11        5.23        3.41      9.60 o
   5   1  11       34.53       36.63     17.53 o
   6   1  11      103.16       75.07     12.18 o
  -5   2  11       58.73       51.80      5.62 o
  -4   2  11       49.02       39.15      4.43 o
  -3   2  11       14.87       11.49      3.92 o
  -2   2  11      130.26      132.59      4.75 o
  -1   2  11      676.59      703.51      7.92 o
   0   2  11       65.61       72.32      3.61 o
   1   2  11      363.90      324.06      6.46 o
   2   2  11        8.35        2.73      5.20 o
   3   2  11      162.56      166.33      8.51 o
   4   2  11        0.33        1.90      6.50 o
   5   2  11      187.13      194.55     13.43 o
   6   2  11       17.69        8.24     10.31 o
  -5   3  11        0.52       -2.11      8.78 o
  -4   3  11       32.88       36.42      6.44 o
  -3   3  11      372.31      315.70      7.68 o
  -2   3  11      168.89      150.11      5.74 o
  -1   3  11      112.90      124.02      5.34 o
   0   3  11        6.97        5.35      2.98 o
   1   3  11       32.60       32.95      4.16 o
   2   3  11      313.27      297.90      7.52 o
   3   3  11      100.16      100.44      7.71 o
   4   3  11       23.69       17.33      4.59 o
   5   3  11       93.96       92.44      8.53 o
   6   3  11        7.79        8.01     10.23 o
  -4   4  11       36.80       34.84     11.34 o
  -3   4  11       76.06       81.98      5.52 o
  -2   4  11       57.84       58.04      4.75 o
  -1   4  11      160.98      152.94      6.56 o
   0   4  11       53.56       50.51      5.39 o
   1   4  11        2.56        3.39      4.52 o
   2   4  11       25.10       27.00      5.25 o
   3   4  11        6.97        1.04      6.90 o
   4   4  11        0.31        0.02      5.11 o
   5   4  11        0.76        1.61      7.65 o
   6   4  11        4.03       10.56     11.83 o
  -3   5  11        0.19       -1.72      6.65 o
  -2   5  11        9.12        9.06      4.14 o
  -1   5  11      998.98      963.25     15.04 o
   0   5  11      367.79      331.47     10.15 o
   1   5  11        2.85       -4.02      5.33 o
   2   5  11       37.80       38.36      6.30 o
   3   5  11       92.50       88.86     13.83 o
   4   5  11        2.37        9.74      7.33 o
   5   5  11       21.12       25.00     14.97 o
   6   5  11       81.93      100.66     10.92 o
  -2   6  11       17.10       20.77      7.80 o
  -1   6  11       17.68       22.58      5.55 o
   0   6  11       46.46       41.83      5.87 o
   1   6  11       40.00       47.10      5.99 o
   2   6  11       15.00        9.12      5.98 o
   3   6  11      135.84      128.06      9.04 o
   4   6  11       11.95       22.18      7.98 o
   5   6  11      175.16      185.75     12.54 o
  -1   7  11       16.96       34.78     15.11 o
   0   7  11        7.02       14.32      8.16 o
   1   7  11       28.27       29.63      8.80 o
   2   7  11      183.39      183.61     12.62 o
   3   7  11       21.89       38.77     13.40 o
   4   7  11       18.41       37.06     14.54 o
   5   7  11        4.18       13.40     13.97 o
   1   8  11       60.77       67.25     10.39 o
   2   8  11      106.01       98.79     13.97 o
   3   8  11        7.62       12.26     13.12 o
  -4  -6  12       29.33       23.26      7.17 o
  -3  -6  12       11.51        5.57      6.69 o
  -2  -6  12        9.03        4.77      6.30 o
  -1  -6  12       33.97       28.39      6.62 o
   0  -6  12        2.51      -11.05      7.37 o
   1  -6  12       16.76      -12.99      8.66 o
  -5  -5  12        2.75      -11.86      8.10 o
  -4  -5  12       31.89       26.42      6.81 o
  -3  -5  12       58.06       61.35      6.39 o
  -2  -5  12        2.36       -2.49      5.75 o
  -1  -5  12       56.41       51.42      5.97 o
   0  -5  12       12.90        3.31      5.97 o
   1  -5  12        2.66      -11.86      7.91 o
   2  -5  12       53.17       25.45     11.69 o
  -5  -4  12        0.37        3.88      6.33 o
  -4  -4  12      420.86      389.26     12.18 o
  -3  -4  12        0.02       -4.27      5.99 o
  -2  -4  12      144.59      153.04      7.25 o
  -1  -4  12       19.67        8.38      5.34 o
   0  -4  12        1.42        1.89      6.92 o
   1  -4  12        2.13       -7.66      5.59 o
   2  -4  12       39.78       26.09     10.28 o
   3  -4  12        5.68      -22.02     14.68 o
  -6  -3  12       18.79       22.85      9.21 o
  -5  -3  12       11.32       17.84      6.38 o
  -4  -3  12       18.88       20.29      5.51 o
  -3  -3  12        1.24        1.94      5.27 o
  -2  -3  12        4.31       -1.27      5.95 o
  -1  -3  12        5.76        4.56      4.44 o
   0  -3  12      414.48      419.92      9.05 o
   1  -3  12       47.25       51.55      6.02 o
   2  -3  12       26.58       48.64     17.25 o
   3  -3  12        8.37       -9.59     10.48 o
   4  -3  12        0.07      -18.60     12.40 o
  -6  -2  12        1.46        3.41      5.46 o
  -5  -2  12        4.51        5.27      4.98 o
  -4  -2  12        0.13        2.93      4.36 o
  -3  -2  12       24.85       17.37      4.28 o
  -2  -2  12       19.63       17.53      3.41 o
  -1  -2  12       58.75       73.48      3.57 o
   0  -2  12       71.04       82.33      3.77 o
   1  -2  12        0.12        1.20      3.90 o
   2  -2  12        5.27        2.45      6.56 o
   3  -2  12        1.20        1.01      7.01 o
   4  -2  12        0.42      -13.02     12.12 o
  -6  -1  12        0.04        2.90      5.45 o
  -5  -1  12        9.23        9.02      6.07 o
  -4  -1  12       68.45       72.90      5.41 o
  -3  -1  12       63.51       64.41      4.29 o
  -2  -1  12        0.47       -2.09      2.89 o
  -1  -1  12       76.68       85.40      3.73 o
   0  -1  12       14.85       16.89      2.31 o
   1  -1  12       86.99       85.09      4.05 o
   2  -1  12       38.20       36.01      5.98 o
   3  -1  12     1337.21     1368.65     19.72 o
   4  -1  12        6.04       -3.31      7.50 o
   5  -1  12        9.13        2.81     15.40 o
  -6   0  12       34.92       33.49      7.29 o
  -5   0  12       10.22       14.02      5.08 o
  -4   0  12       67.18       68.88      5.04 o
  -3   0  12      734.96      676.44      9.69 o
  -2   0  12        9.89        9.54      2.93 o
  -1   0  12       26.34       33.10      2.71 o
   0   0  12       31.34       36.77      2.33 o
   1   0  12        9.24        3.77      2.04 o
   2   0  12      414.21      376.88     13.76 o
   3   0  12      370.85      353.29     13.77 o
   4   0  12       22.72       14.58      9.18 o
   5   0  12        8.98        3.99     12.40 o
  -5   1  12        8.96       10.13      5.92 o
  -4   1  12        7.49        7.91      4.01 o
  -3   1  12        6.82        5.87      3.82 o
  -2   1  12      103.43      101.13      4.42 o
  -1   1  12      269.35      279.96      4.93 o
   0   1  12       26.58       26.02      2.59 o
   1   1  12       50.00       51.25      2.48 o
   2   1  12        7.00       11.96      3.48 o
   3   1  12       17.48       36.27     19.97 o
   4   1  12       57.03       60.72     10.17 o
   5   1  12       64.93       56.79     10.91 o
   6   1  12       20.79        6.15     15.25 o
  -5   2  12       12.19        6.64      4.99 o
  -4   2  12       18.82       11.80      4.56 o
  -3   2  12      266.33      251.84      7.53 o
  -2   2  12       10.59       15.23      3.66 o
  -1   2  12      502.16      498.68      8.12 o
   0   2  12      657.00      645.32      8.18 o
   1   2  12      382.77      351.07      6.41 o
   2   2  12       45.54       49.71      6.37 o
   3   2  12      434.01      442.11     10.84 o
   4   2  12       99.56      104.93      9.95 o
   5   2  12       76.33       57.26     10.22 o
   6   2  12       30.03       29.68     11.05 o
  -4   3  12       35.28       28.00      4.93 o
  -3   3  12       58.99       50.22      4.72 o
  -2   3  12        7.87       14.85      4.82 o
  -1   3  12       77.63       77.14      4.71 o
   0   3  12        1.77       -2.08      3.07 o
   1   3  12      533.80      511.45      9.55 o
   2   3  12        6.06        3.49      5.54 o
   3   3  12      455.94      455.64     12.90 o
   4   3  12       77.66       72.11      7.47 o
   5   3  12        4.06        1.84      7.49 o
   6   3  12       56.03       48.58     11.39 o
  -4   4  12       20.47       12.78      7.22 o
  -3   4  12       49.38       44.64      4.94 o
  -2   4  12       31.96       33.87      4.38 o
  -1   4  12       20.81       19.52      4.62 o
   0   4  12      625.29      565.89     11.19 o
   1   4  12        8.08        9.67      4.85 o
   2   4  12       37.73       48.35      5.64 o
   3   4  12      160.00      144.31      9.33 o
   4   4  12      229.01      244.65     11.78 o
   5   4  12       20.03       22.94      8.12 o
   6   4  12      117.18      122.84     10.97 o
  -3   5  12        0.11       10.56     10.22 o
  -2   5  12       64.60       64.77      6.42 o
  -1   5  12      210.32      188.50     12.78 o
   0   5  12        1.25       -5.52      5.18 o
   1   5  12      120.08      113.90      7.18 o
   2   5  12       14.07        3.80      5.69 o
   3   5  12       73.53       80.96      8.35 o
   4   5  12       59.07       65.17      8.48 o
   5   5  12       91.19       91.91      9.90 o
   6   5  12      795.87      908.08     31.93 o
  -2   6  12        3.17       -9.70      7.05 o
  -1   6  12        8.46        8.79      5.31 o
   0   6  12       27.11       21.63      5.74 o
   1   6  12       67.47       69.64      6.55 o
   2   6  12        1.13        3.48      5.58 o
   3   6  12        3.54       -0.42     17.11 o
   4   6  12       74.78       71.14     10.12 o
   5   6  12        1.03       19.50     11.97 o
  -1   7  12        1.11       -5.13     12.83 o
   0   7  12      330.25      351.32     17.39 o
   1   7  12       61.16       73.49      9.96 o
   2   7  12      140.19      149.49     11.84 o
   3   7  12       21.23       20.24     12.54 o
   4   7  12       39.77       48.47     14.54 o
   5   7  12       25.19       29.08     14.54 o
   1   8  12        8.19       19.77     15.11 o
   2   8  12        1.45       -3.38      9.12 o
   3   8  12        0.03       -4.28     12.54 o
  -4  -6  13        2.31       -0.02      5.79 o
  -3  -6  13       14.88        9.41      6.97 o
  -2  -6  13        4.02       -8.63      5.76 o
  -1  -6  13        3.67       -8.86      5.91 o
   0  -6  13      245.04      258.15     10.90 o
  -5  -5  13        1.41       -0.06      7.97 o
  -4  -5  13        9.18        5.26      6.43 o
  -3  -5  13       18.89       13.30      5.81 o
  -2  -5  13        4.00        7.62      6.18 o
  -1  -5  13       95.70      100.37      7.01 o
   0  -5  13        4.52       -1.89      6.03 o
   1  -5  13        7.02       -5.93      9.29 o
   2  -5  13       25.49       15.38     12.20 o
  -5  -4  13       23.57       18.86      6.74 o
  -4  -4  13       16.94       23.99      7.34 o
  -3  -4  13       10.44       12.02      6.53 o
  -2  -4  13       28.77       26.26      5.43 o
  -1  -4  13        3.91        2.97      4.94 o
   0  -4  13       31.46       25.21      5.59 o
   1  -4  13        4.90       -8.04      5.93 o
   2  -4  13        3.77       -5.88      9.87 o
   3  -4  13      145.50      141.17     15.10 o
  -5  -3  13       32.21       35.78      6.77 o
  -4  -3  13       87.29       81.52      6.70 o
  -3  -3  13      136.87      133.14      7.00 o
  -2  -3  13      101.73      102.60      6.47 o
  -1  -3  13       30.60       38.44      4.82 o
   0  -3  13      358.66      377.14      9.11 o
   1  -3  13       97.65      116.13      6.83 o
   2  -3  13       25.37       18.67      8.87 o
   3  -3  13       22.82        7.13     10.97 o
   4  -3  13       16.13      -19.52     13.20 o
  -6  -2  13        1.63       -3.95      5.61 o
  -5  -2  13        8.27       11.76      5.15 o
  -4  -2  13       81.75       82.87      5.49 o
  -3  -2  13      589.31      563.04      9.34 o
  -2  -2  13        1.55        4.74      3.46 o
  -1  -2  13      165.94      171.93      5.00 o
   0  -2  13        8.70        9.14      2.88 o
   1  -2  13      251.35      246.42      6.74 o
   2  -2  13        0.12       -7.60      6.70 o
   3  -2  13       95.92       90.77     10.66 o
   4  -2  13        0.01      -14.73      9.82 o
  -6  -1  13       17.47       12.82      7.73 o
  -5  -1  13        1.21       -4.81      4.90 o
  -4  -1  13        5.02       -3.45      4.33 o
  -3  -1  13      185.79      187.99      6.24 o
  -2  -1  13       32.72       40.93      3.62 o
  -1  -1  13      155.85      168.41      5.34 o
   0  -1  13       14.21       11.86      2.55 o
   1  -1  13        2.82       -0.81      2.66 o
   2  -1  13      226.76      210.79      9.24 o
   3  -1  13     1706.63     1758.21     28.47 o
   4  -1  13       53.03       42.62      8.55 o
   5  -1  13       17.68       -8.10     14.11 o
  -5   0  13       18.62       28.10      5.39 o
  -4   0  13      220.55      210.38      6.56 o
  -3   0  13       15.59       22.42      3.98 o
  -2   0  13      147.33      152.29      5.10 o
  -1   0  13      185.20      188.18      4.79 o
   0   0  13       86.16       90.33      3.04 o
   1   0  13       58.34       51.76      2.84 o
   2   0  13       47.97       46.74     11.22 o
   3   0  13      166.90      153.01      8.79 o
   4   0  13       14.79        2.58     11.83 o
   5   0  13        0.25      -13.29     11.12 o
  -5   1  13       41.69       44.11      7.00 o
  -4   1  13       13.81       11.92      4.17 o
  -3   1  13      129.09      135.73      5.59 o
  -2   1  13       47.10       36.58      3.16 o
  -1   1  13       22.23       24.41      3.07 o
   0   1  13      316.85      301.31      5.28 o
   1   1  13        2.69        2.60      2.22 o
   2   1  13      185.28      188.52      7.71 o
   3   1  13       65.18       76.73      6.69 o
   4   1  13        1.91        0.04      8.86 o
   5   1  13        2.27        7.64     14.68 o
  -5   2  13       51.08       44.11      6.21 o
  -4   2  13        1.31        1.79      4.47 o
  -3   2  13      159.51      146.74      5.80 o
  -2   2  13       86.20       88.92      5.99 o
  -1   2  13        0.18       -1.55      3.30 o
   0   2  13        5.85        3.78      3.00 o
   1   2  13       77.22       78.28      4.94 o
   2   2  13        2.85        4.66      5.95 o
   3   2  13        0.05       -6.73      5.80 o
   4   2  13        2.00        6.61      6.16 o
   5   2  13        1.62       -1.60     16.96 o
   6   2  13      169.46      138.63     13.28 o
  -4   3  13       38.44       32.56      5.19 o
  -3   3  13       22.74       23.25      4.42 o
  -2   3  13       15.41        4.37      4.16 o
  -1   3  13        0.00        0.94      2.24 o
   0   3  13      154.50      133.23      7.13 o
   1   3  13       47.94       51.70      4.93 o
   2   3  13        7.42        6.17      5.99 o
   3   3  13        0.27        7.63      7.15 o
   4   3  13       54.09       50.44      7.65 o
   5   3  13        4.65       15.68      7.76 o
   6   3  13       11.43       11.17     10.66 o
  -4   4  13       37.38       38.96      7.52 o
  -3   4  13      137.07      117.46      5.99 o
  -2   4  13        0.01       -3.75      3.78 o
  -1   4  13        0.47       -6.09      5.24 o
   0   4  13     2798.68     2646.45     27.68 o
   1   4  13       16.49       10.53      5.09 o
   2   4  13        2.64       -1.31      7.70 o
   3   4  13       33.89       45.90      7.96 o
   4   4  13        0.21        0.55      7.05 o
   5   4  13        2.14       21.10     11.26 o
   6   4  13        5.70       18.14     20.96 o
  -3   5  13       14.18       15.14      6.87 o
  -2   5  13       36.48       42.24      5.29 o
  -1   5  13        2.31        5.89      5.07 o
   0   5  13      219.28      217.08      8.86 o
   1   5  13       31.57       33.95      5.91 o
   2   5  13       53.80       54.08     10.12 o
   3   5  13       25.50       26.00      7.31 o
   4   5  13       10.78       20.58     12.97 o
   5   5  13        4.16       -0.51      8.15 o
  -2   6  13        0.05       -6.28      7.07 o
  -1   6  13      228.59      219.34      9.48 o
   0   6  13       18.94       26.00      5.95 o
   1   6  13       59.52       65.85      6.61 o
   2   6  13      210.72      205.55     10.95 o
   3   6  13      197.60      190.94     11.24 o
   4   6  13        1.22        6.34     11.69 o
   5   6  13        0.34        1.55      8.42 o
  -1   7  13        3.07        1.43     13.40 o
   0   7  13        0.01        2.62      8.13 o
   1   7  13       18.56       22.92      8.63 o
   2   7  13       27.86       53.32     12.54 o
   3   7  13       53.71       68.14     13.97 o
   4   7  13        9.92       21.10     13.69 o
   2   8  13        7.11       14.83     12.26 o
  -3  -6  14       18.01        3.88      7.24 o
  -2  -6  14        0.08       -3.08      6.11 o
  -1  -6  14       12.67        8.20      6.65 o
   0  -6  14       14.64        1.09      7.61 o
  -4  -5  14        1.56        3.34      5.68 o
  -3  -5  14       24.19       11.71      6.85 o
  -2  -5  14        1.62        0.88      5.52 o
  -1  -5  14      129.84      134.08      7.61 o
   0  -5  14        1.08       -7.25      6.17 o
   1  -5  14        1.34      -12.83      8.55 o
  -5  -4  14       20.42       14.39      6.97 o
  -4  -4  14       21.15       17.59      7.38 o
  -3  -4  14       43.32       48.93      6.21 o
  -2  -4  14        3.72        7.32      5.16 o
  -1  -4  14        8.32        6.07      5.02 o
   0  -4  14        9.93        3.09      5.41 o
   1  -4  14       54.59       49.47      7.00 o
   2  -4  14       11.73      -10.41     10.48 o
  -5  -3  14       63.06       61.62      7.28 o
  -4  -3  14      101.31      106.38      7.36 o
  -3  -3  14      101.34      107.25      6.85 o
  -2  -3  14        0.92       -2.99      5.74 o
  -1  -3  14        5.62       -2.98      4.54 o
   0  -3  14      141.29      155.70      7.19 o
   1  -3  14        0.00       -7.10      5.11 o
   2  -3  14       12.55        2.12     14.54 o
   3  -3  14        2.89      -14.84     11.07 o
  -5  -2  14        0.04       -0.94      5.13 o
  -4  -2  14       99.61       99.80      5.96 o
  -3  -2  14      607.24      574.07      9.37 o
  -2  -2  14       21.15       22.28      3.98 o
  -1  -2  14       45.29       55.45      3.92 o
   0  -2  14      264.05      280.09      6.97 o
   1  -2  14       47.05       50.04      4.94 o
   2  -2  14        2.28       -2.12      6.26 o
   3  -2  14      156.51      151.54      9.86 o
   4  -2  14        5.00       -9.95      8.57 o
  -5  -1  14        6.10        6.55      5.24 o
  -4  -1  14        1.21       -0.27      4.00 o
  -3  -1  14      254.25      250.50      6.76 o
  -2  -1  14        4.30        3.45      3.44 o
  -1  -1  14        0.27        6.15      3.41 o
   0  -1  14       17.93       16.23      2.89 o
   1  -1  14        8.70        6.45      2.95 o
   2  -1  14       32.23       28.52      6.74 o
   3  -1  14        9.01        0.20      7.13 o
   4  -1  14       67.07       50.98     10.50 o
   5  -1  14       32.24        4.56     10.96 o
  -5   0  14        2.22        0.27      5.64 o
  -4   0  14      640.13      606.68      9.17 o
  -3   0  14      181.95      183.25      6.36 o
  -2   0  14        5.87        7.58      3.38 o
  -1   0  14       32.75       35.70      3.66 o
   0   0  14       78.94       85.91      3.29 o
   1   0  14        9.13        8.32      2.70 o
   2   0  14        0.39       -3.55      5.39 o
   3   0  14      303.85      273.07     13.36 o
   4   0  14      163.61      154.02     15.40 o
   5   0  14       16.57       -7.70     12.12 o
  -5   1  14        4.64       -0.12      5.02 o
  -4   1  14       59.86       59.38      5.24 o
  -3   1  14        7.91        5.11      3.91 o
  -2   1  14      103.85      100.30      4.37 o
  -1   1  14       29.36       27.96      3.18 o
   0   1  14      936.82      963.75      9.68 o
   1   1  14        0.15       -1.75      2.42 o
   2   1  14        3.03       -3.60      4.73 o
   3   1  14       57.85       58.41      6.74 o
   4   1  14       13.69       10.26     19.10 o
   5   1  14       43.24       28.90     13.40 o
  -5   2  14        3.28       -2.83      8.07 o
  -4   2  14        0.62        2.10      5.98 o
  -3   2  14       21.34       23.71      5.48 o
  -2   2  14       23.99       20.26      4.19 o
  -1   2  14       43.51       48.56      3.98 o
   0   2  14      140.18      138.91      5.49 o
   1   2  14      248.86      239.37      7.23 o
   2   2  14        7.96        9.12      8.27 o
   3   2  14        7.15       21.62      8.79 o
   4   2  14       65.51       69.03     14.12 o
   5   2  14       19.36       -0.81     16.54 o
  -4   3  14       33.76       26.60      5.20 o
  -3   3  14       12.71        7.13      4.28 o
  -2   3  14        1.50        6.35      4.02 o
  -1   3  14       57.99       52.48      5.87 o
   0   3  14        1.46       -1.27      4.59 o
   1   3  14       15.45       14.41      4.87 o
   2   3  14        3.00        0.29      6.25 o
   3   3  14      155.39      163.17     10.35 o
   4   3  14       38.36       50.46      7.56 o
   5   3  14        1.86        6.21      7.76 o
   6   3  14        1.32       -3.14     12.26 o
  -4   4  14        6.31       10.14      9.57 o
  -3   4  14        1.93        3.58      4.44 o
  -2   4  14       10.78       21.01      4.15 o
  -1   4  14       11.67        8.77      5.35 o
   0   4  14       55.43       57.45      6.31 o
   1   4  14      209.27      198.81      9.79 o
   2   4  14       59.13       65.42     12.12 o
   3   4  14      147.35      142.25      9.37 o
   4   4  14        3.87        7.24     12.83 o
   5   4  14        3.77       14.30      8.36 o
  -3   5  14       39.13       46.63      7.31 o
  -2   5  14        0.42        5.81      4.78 o
  -1   5  14       36.25       35.46      7.75 o
   0   5  14       74.41       76.04      6.55 o
   1   5  14      487.77      473.33     11.14 o
   2   5  14       43.77       45.56      7.36 o
   3   5  14        1.86        2.83      9.84 o
   4   5  14       58.71       51.26      8.48 o
   5   5  14       13.02       15.70      8.73 o
  -2   6  14       83.33       86.69     16.68 o
  -1   6  14       42.90       37.08      6.24 o
   0   6  14       36.09       36.61      6.24 o
   1   6  14        4.27        7.41      9.88 o
   2   6  14       47.66       42.46      7.71 o
   3   6  14        6.02       12.33      7.46 o
   4   6  14        0.07       12.56      7.94 o
   5   6  14        9.93       27.30      9.09 o
   0   7  14        0.00        8.25      6.02 o
   1   7  14        1.34        7.44      5.95 o
   2   7  14       10.06       13.97      9.41 o
   3   7  14      195.75      203.85     17.96 o
   4   7  14       78.06       78.41     15.11 o
  -2  -6  15        2.66       -1.82      6.41 o
  -4  -5  15       82.73       72.79      6.77 o
  -3  -5  15       77.48       78.82      8.02 o
  -2  -5  15        1.95       -8.38      5.59 o
  -1  -5  15        0.24       -8.72      5.81 o
   0  -5  15      160.65      154.34      8.81 o
   1  -5  15        1.38      -15.27     10.18 o
  -5  -4  15        0.98       -9.19      8.91 o
  -4  -4  15       11.32        5.37     11.62 o
  -3  -4  15       29.91       15.72      6.75 o
  -2  -4  15       46.87       61.66      7.23 o
  -1  -4  15       53.56       52.72      6.06 o
   0  -4  15        8.00        3.96      5.68 o
   1  -4  15        2.09       -9.96      7.06 o
   2  -4  15        2.90      -14.95      9.97 o
  -5  -3  15       11.61        8.11      6.48 o
  -4  -3  15       21.73       19.57      6.21 o
  -3  -3  15        6.93        1.93      5.42 o
  -2  -3  15       18.84       15.26      5.92 o
  -1  -3  15        5.91       -1.80      4.79 o
   0  -3  15      317.64      327.43      8.74 o
   1  -3  15       34.45       28.04      5.80 o
   2  -3  15        0.13      -13.60      9.07 o
   3  -3  15       12.30      -17.08     11.39 o
  -5  -2  15        0.09        9.89      6.79 o
  -4  -2  15       71.74       69.01      6.65 o
  -3  -2  15        0.31       -3.92      3.83 o
  -2  -2  15        1.00       -5.75      3.83 o
  -1  -2  15       47.34       59.32      4.27 o
   0  -2  15      241.24      263.44      8.08 o
   1  -2  15      114.36      124.01      5.74 o
   2  -2  15       82.34       94.96      7.81 o
   3  -2  15        5.19        8.45      7.62 o
   4  -2  15      163.31      142.82     15.20 o
  -5  -1  15       28.70       30.93      5.64 o
  -4  -1  15       14.54        9.01      4.36 o
  -3  -1  15     1065.39      985.43     11.13 o
  -2  -1  15      227.52      232.93      6.30 o
  -1  -1  15        9.56        9.42      3.79 o
   0  -1  15       31.45       26.08      3.21 o
   1  -1  15      107.54      118.82      5.20 o
   2  -1  15      119.58      130.65     11.64 o
   3  -1  15       21.60        9.87      8.96 o
   4  -1  15       57.50       42.79     31.79 o
  -5   0  15      142.70      172.27      7.59 o
  -4   0  15       36.46       42.13      4.76 o
  -3   0  15      226.47      209.65      6.42 o
  -2   0  15       21.24       16.23      4.38 o
  -1   0  15       38.14       53.73      4.55 o
   0   0  15        3.30        7.15      2.85 o
   1   0  15       36.05       35.04      3.15 o
   2   0  15       64.44       58.46      8.61 o
   3   0  15      517.78      461.07     14.86 o
   4   0  15       14.97       17.79     15.68 o
   5   0  15        0.60      -21.32     18.25 o
  -5   1  15       72.62       78.51      6.29 o
  -4   1  15        1.21        5.90      4.58 o
  -3   1  15        1.22        2.42      4.08 o
  -2   1  15       65.03       61.55      5.89 o
  -1   1  15      101.97      114.66      4.74 o
   0   1  15       10.98       15.83      3.17 o
   1   1  15      135.43      130.36      6.42 o
   2   1  15       15.77       17.11      5.61 o
   3   1  15       23.22       21.52      6.14 o
   4   1  15        0.22       -8.61      8.97 o
   5   1  15        3.67      -18.50     13.83 o
  -4   2  15       10.51       13.90      4.89 o
  -3   2  15      362.76      299.68      7.63 o
  -2   2  15       21.08       20.39      4.31 o
  -1   2  15      159.27      154.11      5.96 o
   0   2  15       10.15        7.98      4.61 o
   1   2  15      179.78      190.63      7.25 o
   2   2  15       44.14       39.92      9.41 o
   3   2  15       18.13       16.21      6.90 o
   4   2  15       87.52       91.63      9.92 o
   5   2  15        5.33      -11.64      9.91 o
  -4   3  15        3.97        3.33      4.90 o
  -3   3  15      525.57      426.16      8.89 o
  -2   3  15       31.17       31.28      4.27 o
  -1   3  15        3.74        2.18      5.19 o
   0   3  15      101.48       97.00      6.24 o
   1   3  15        8.83       17.16      4.70 o
   2   3  15       63.72       58.24      7.54 o
   3   3  15       46.75       47.35      7.54 o
   4   3  15        0.65        3.14      7.14 o
   5   3  15        1.79       21.67     11.69 o
  -3   4  15       44.50       49.63      5.18 o
  -2   4  15      206.28      198.42      7.70 o
  -1   4  15        4.83        0.05      5.04 o
   0   4  15        0.38        2.83      5.21 o
   1   4  15       13.29       17.25      5.54 o
   2   4  15       30.24       23.98      7.05 o
   3   4  15        5.57        8.63     11.69 o
   4   4  15       38.38       46.72      8.06 o
   5   4  15        0.01       -4.99      7.85 o
  -3   5  15        3.50        8.95      5.37 o
  -2   5  15       72.24       66.23      5.89 o
  -1   5  15        0.31        5.22      5.35 o
   0   5  15      908.78      843.67     14.51 o
   1   5  15       13.94       17.86      5.56 o
   2   5  15      172.63      157.60     10.38 o
   3   5  15       20.46       22.93      7.54 o
   4   5  15       11.82       20.26      7.95 o
   5   5  15        4.41       14.01      8.66 o
  -2   6  15        2.46        3.36      5.06 o
  -1   6  15        0.21       -4.06      5.54 o
   0   6  15        0.56        5.61      5.76 o
   1   6  15        8.98       11.51      5.93 o
   2   6  15       45.99       47.47      8.84 o
   3   6  15      151.34      144.85     10.39 o
   4   6  15        4.00       18.53      8.12 o
   5   6  15       32.55       39.34     14.11 o
   0   7  15       14.25       24.44      6.47 o
   1   7  15       26.57       39.74     10.91 o
   2   7  15        0.55        7.20      7.59 o
   3   7  15       27.34       43.81      8.81 o
   4   7  15        0.26        4.56     13.12 o
  -3  -5  16       20.51       20.81      7.20 o
  -2  -5  16        2.63       -8.69      5.80 o
  -1  -5  16        1.80       -8.76      5.84 o
   0  -5  16       83.21       72.39     10.08 o
  -4  -4  16        1.60      -11.00      7.33 o
  -3  -4  16      156.43      167.52      9.41 o
  -2  -4  16       35.58       38.63      6.93 o
  -1  -4  16        0.02        1.34      7.24 o
   0  -4  16       23.96       19.49      6.31 o
   1  -4  16        0.32      -10.94      7.29 o
   2  -4  16        0.07      -28.23     20.53 o
  -5  -3  16       67.48       73.33      7.82 o
  -4  -3  16        4.30        8.60      6.34 o
  -3  -3  16       20.29       12.41      5.82 o
  -2  -3  16       11.80       20.69      6.25 o
  -1  -3  16       18.30       25.23      5.36 o
   0  -3  16        4.51        9.07      5.12 o
   1  -3  16        0.96       -3.34      7.21 o
   2  -3  16        1.81       -4.34      9.76 o
   3  -3  16       37.84       14.57     12.28 o
  -5  -2  16       77.19       76.48      7.65 o
  -4  -2  16        0.26        5.74      5.74 o
  -3  -2  16        0.40       -6.77      4.51 o
  -2  -2  16        0.19       -6.97      4.65 o
  -1  -2  16        9.32        9.61      3.89 o
   0  -2  16        0.49       -2.49      4.82 o
   1  -2  16       87.72       99.68      7.34 o
   2  -2  16       14.22       18.21      9.27 o
   3  -2  16       17.64       -6.95     10.75 o
   4  -2  16       53.50       43.34     19.67 o
  -5  -1  16       18.61       20.56      5.49 o
  -4  -1  16        0.45       -2.57      4.42 o
  -3  -1  16     1952.81     1876.97     21.92 o
  -2  -1  16        6.52        4.76      3.90 o
  -1  -1  16        5.35        3.95      4.07 o
   0  -1  16        4.06        2.59      3.35 o
   1  -1  16        8.06        7.35      4.84 o
   2  -1  16       20.32       23.63      6.50 o
   3  -1  16       10.63        6.93     12.83 o
   4  -1  16       35.49       22.70     10.39 o
  -5   0  16       15.67       17.84      6.08 o
  -4   0  16       42.75       37.05      4.87 o
  -3   0  16      206.22      198.82      6.31 o
  -2   0  16       51.23       49.23      4.51 o
  -1   0  16       78.04       93.75      4.86 o
   0   0  16       85.34       85.20      3.84 o
   1   0  16        3.04       -1.24      3.73 o
   2   0  16       32.16       38.05     15.25 o
   3   0  16      544.18      530.41     15.81 o
   4   0  16       12.56       -0.26     10.17 o
   5   0  16        7.32      -15.46     10.31 o
  -5   1  16       90.53      119.21      6.90 o
  -4   1  16       21.55       14.42      4.92 o
  -3   1  16        2.90       -1.50      4.02 o
  -2   1  16        5.01        5.18      4.12 o
  -1   1  16        0.73        3.08      3.74 o
   0   1  16      440.84      429.12      7.17 o
   1   1  16       61.34       58.41      5.73 o
   2   1  16        6.03       -7.06      5.39 o
   3   1  16       50.85       34.09      9.27 o
   4   1  16        1.55      -13.50     14.83 o
   5   1  16        4.96       -4.96     23.09 o
  -4   2  16       18.87       16.27      5.02 o
  -3   2  16       52.94       45.13      5.12 o
  -2   2  16        0.26       -1.18      3.82 o
  -1   2  16        8.58       10.43      5.00 o
   0   2  16      240.64      224.35      8.39 o
   1   2  16       14.65       13.59      6.15 o
   2   2  16       14.10        9.98      8.55 o
   3   2  16       29.15       28.47      6.71 o
   4   2  16      108.67       90.67     12.54 o
   5   2  16        0.30        6.27     12.26 o
  -4   3  16        0.27       -3.57      5.69 o
  -3   3  16       29.82       29.13      4.80 o
  -2   3  16      231.06      199.26      7.62 o
  -1   3  16        1.96        4.22      4.41 o
   0   3  16      152.14      151.12     11.09 o
   1   3  16      149.76      151.02      7.65 o
   2   3  16       11.11        6.79      6.53 o
   3   3  16       83.45       94.95     12.97 o
   4   3  16       18.70       16.81      7.34 o
   5   3  16       20.74        7.98     11.69 o
  -3   4  16       57.95       53.40      8.77 o
  -2   4  16        0.05       -4.91      4.63 o
  -1   4  16       10.01        8.24      5.30 o
   0   4  16       67.31       60.19      6.14 o
   1   4  16      386.18      376.04     10.15 o
   2   4  16        0.03       -2.57     10.26 o
   3   4  16        1.41       -0.43      6.65 o
   4   4  16        0.96        5.84      7.45 o
   5   4  16        3.20        7.31      7.65 o
  -2   5  16        0.88        0.79      4.96 o
  -1   5  16        0.34       -4.92      5.48 o
   0   5  16      943.19      867.54     15.01 o
   1   5  16       65.11       66.28      6.42 o
   2   5  16        2.35       -6.41      9.12 o
   3   5  16        7.89        5.74      7.36 o
   4   5  16        0.63        0.57      7.76 o
   5   5  16        0.62        5.60      8.15 o
  -1   6  16        9.75       12.76      9.26 o
   0   6  16       10.59        6.19      5.93 o
   1   6  16        2.69        6.96      6.02 o
   2   6  16        8.60        9.23      7.54 o
   3   6  16       14.50       17.08      9.27 o
   4   6  16      210.14      194.73     12.48 o
   0   7  16        4.88        7.25      7.22 o
   1   7  16        2.25       10.30      6.35 o
   2   7  16        6.78       10.57      7.95 o
   3   7  16       46.27       49.89      9.09 o
  -3  -5  17       23.33       32.11      7.87 o
  -2  -5  17        0.07       -8.22      6.11 o
  -1  -5  17       14.28        5.86      6.34 o
   0  -5  17        1.53      -10.31      6.87 o
  -4  -4  17       11.33       10.23      8.13 o
  -3  -4  17      201.31      226.97     10.67 o
  -2  -4  17       11.07        7.68      8.87 o
  -1  -4  17       36.20       38.84      6.19 o
   0  -4  17       37.01       27.50      6.62 o
   1  -4  17       52.27       39.57      8.81 o
  -4  -3  17       16.09        8.67      6.66 o
  -3  -3  17        1.83       -3.82      6.58 o
  -2  -3  17       18.50       15.07      6.45 o
  -1  -3  17        0.03       -3.64      5.64 o
   0  -3  17       28.53       32.12      5.73 o
   1  -3  17      204.32      216.83     12.47 o
   2  -3  17        4.42      -14.61      9.74 o
  -5  -2  17       67.36       75.32      7.70 o
  -4  -2  17       63.28       77.74      7.14 o
  -3  -2  17       30.37       27.71      5.29 o
  -2  -2  17        0.06       -4.03      4.87 o
  -1  -2  17        0.01       -0.39      3.66 o
   0  -2  17        4.32        8.48      6.58 o
   1  -2  17        7.60        4.67      5.98 o
   2  -2  17       43.28       33.42     10.03 o
   3  -2  17        0.05      -15.99     10.66 o
  -5  -1  17       19.45       17.00      5.71 o
  -4  -1  17        8.28        9.34      4.63 o
  -3  -1  17      373.08      391.28      7.89 o
  -2  -1  17       16.79       17.32      4.03 o
  -1  -1  17        9.58        6.24      3.50 o
   0  -1  17       32.43       33.68      3.65 o
   1  -1  17       42.62       43.35      5.16 o
   2  -1  17        0.44       -5.67      6.22 o
   3  -1  17        1.48      -13.65      9.10 o
  -5   0  17       50.05       50.91      6.85 o
  -4   0  17       10.13       13.55      5.37 o
  -3   0  17        7.96        6.13      4.39 o
  -2   0  17      420.00      413.98      7.40 o
  -1   0  17        6.54       14.39      4.11 o
   0   0  17       36.37       33.89      3.63 o
   1   0  17      267.41      259.12      8.68 o
   2   0  17        3.93       -5.55      7.53 o
   3   0  17      118.75      124.02     13.12 o
   4   0  17       76.43       58.99     20.39 o
  -4   1  17       95.78       96.23      6.60 o
  -3   1  17       16.63       19.04      4.57 o
  -2   1  17       29.13       26.08      4.31 o
  -1   1  17      184.25      174.70      6.34 o
   0   1  17       68.39       85.12      5.52 o
   1   1  17        9.88        8.92      6.10 o
   2   1  17       73.68       73.78      8.55 o
   3   1  17       43.29       30.83     21.10 o
   4   1  17       55.76       60.32     17.96 o
   5   1  17        1.71      -10.15     37.35 o
  -4   2  17       35.27       43.29      5.61 o
  -3   2  17        8.11        7.86      4.52 o
  -2   2  17      136.68      130.09      5.70 o
  -1   2  17       14.50       13.36      5.14 o
   0   2  17      165.95      150.23      7.99 o
   1   2  17       19.63       22.20      6.62 o
   2   2  17       48.85       56.17      9.69 o
   3   2  17        1.47        9.85      6.57 o
   4   2  17       80.34       94.09     13.40 o
   5   2  17        0.34        7.70     12.26 o
  -4   3  17        0.01        3.84      8.68 o
  -3   3  17       12.90       10.30      4.72 o
  -2   3  17       57.09       57.65      5.69 o
  -1   3  17       92.37       90.28      5.78 o
   0   3  17       79.87       92.27      6.46 o
   1   3  17        9.20       17.36      6.99 o
   2   3  17        2.42       10.03      6.53 o
   3   3  17       37.56       40.39      8.27 o
   4   3  17      159.61      168.76     10.80 o
   5   3  17       15.89       35.92     12.54 o
  -3   4  17       20.05       10.39      8.48 o
  -2   4  17        0.78        5.09      6.51 o
  -1   4  17       12.06        4.30      8.34 o
   0   4  17       32.92       35.55      5.69 o
   1   4  17      887.84      825.72     17.34 o
   2   4  17       68.18       55.86      7.65 o
   3   4  17       16.42       25.85      7.45 o
   4   4  17        4.70       10.98      7.54 o
   5   4  17       28.60       42.27     11.69 o
  -2   5  17        5.92       13.98      5.28 o
  -1   5  17       52.63       64.23      6.94 o
   0   5  17      244.48      242.48      9.81 o
   1   5  17       14.39       14.06      7.05 o
   2   5  17      113.33      101.51      9.17 o
   3   5  17       24.90       14.54      7.66 o
   4   5  17        9.23       25.80      8.27 o
  -1   6  17        0.63        3.91     10.37 o
   0   6  17       67.39       67.31      7.11 o
   1   6  17       13.27        6.93      7.15 o
   2   6  17       38.24       47.23     18.39 o
   3   6  17       23.37       42.63      8.52 o
   4   6  17        1.29       11.61     13.12 o
   1   7  17      183.41      240.69     22.24 o
   2   7  17       98.10      118.72     10.66 o
  -3  -4  18        0.60       -6.12      6.98 o
  -2  -4  18        2.30        1.38      7.94 o
  -1  -4  18       12.52       15.82      6.27 o
   0  -4  18        3.10       -1.67      6.36 o
   1  -4  18       12.26      -12.26      8.32 o
  -4  -3  18       11.94        7.79      6.61 o
  -3  -3  18       68.56       78.93      8.26 o
  -2  -3  18       32.51       25.51      8.30 o
  -1  -3  18        0.47        5.09      7.11 o
   0  -3  18        5.04       -7.44      5.43 o
   1  -3  18      139.54      172.53      9.92 o
   2  -3  18       40.82       29.04     14.40 o
  -4  -2  18        0.00       -3.27      5.94 o
  -3  -2  18        0.13       -1.76      5.15 o
  -2  -2  18      811.58      850.31     13.17 o
  -1  -2  18       10.04        1.18      5.98 o
   0  -2  18      113.10      143.52      7.45 o
   1  -2  18        0.47      -11.41     12.57 o
   2  -2  18        8.26        0.39      9.54 o
   3  -2  18        3.83       -9.41     16.54 o
  -4  -1  18        0.26       -1.00      4.68 o
  -3  -1  18        0.06        0.76      4.21 o
  -2  -1  18      222.85      219.92      6.96 o
  -1  -1  18        3.31        4.01      3.43 o
   0  -1  18       26.71       35.66      3.70 o
   1  -1  18       83.07      101.09      6.05 o
   2  -1  18       21.61       17.22      8.35 o
   3  -1  18       43.01       26.12     12.69 o
  -4   0  18       11.24        4.23      8.47 o
  -3   0  18      154.86      153.24      6.63 o
  -2   0  18        0.96        1.27      4.11 o
  -1   0  18      106.40      117.42      7.08 o
   0   0  18      121.32      132.63      4.66 o
   1   0  18      205.75      197.69      8.08 o
   2   0  18        0.52       -5.55      7.67 o
   3   0  18        1.24       -1.47      8.33 o
   4   0  18      111.99      102.63     12.34 o
  -4   1  18        0.19       -1.72      4.99 o
  -3   1  18        2.70        4.75      4.46 o
  -2   1  18      132.62      150.57      6.14 o
  -1   1  18        1.46       -1.14      3.84 o
   0   1  18       94.10      100.42      5.69 o
   1   1  18      185.93      181.47     12.12 o
   2   1  18       96.70       94.44      7.74 o
   3   1  18        4.07        0.86     10.55 o
   4   1  18       48.68       36.21     13.12 o
  -4   2  18        6.17        4.44      5.95 o
  -3   2  18       21.02       14.63      5.64 o
  -2   2  18      510.25      481.46      8.67 o
  -1   2  18       14.01       15.40      4.70 o
   0   2  18       25.44       27.03      5.43 o
   1   2  18       10.47        1.88      6.01 o
   2   2  18      171.68      165.08     12.54 o
   3   2  18        0.04        0.62      6.57 o
   4   2  18        5.07        5.42     11.12 o
  -3   3  18        6.55        2.39      5.34 o
  -2   3  18       22.65       22.55      5.37 o
  -1   3  18       41.27       36.29      6.40 o
   0   3  18       10.71        9.73      5.15 o
   1   3  18      118.01      114.61      8.47 o
   2   3  18       37.86       35.44      8.41 o
   3   3  18        4.81        4.39      6.70 o
   4   3  18        9.37       19.05      7.67 o
   5   3  18       43.06       45.62     13.40 o
  -3   4  18        0.09       -6.82      5.41 o
  -2   4  18        8.06        6.97      5.05 o
  -1   4  18        5.90       -0.47      4.77 o
   0   4  18       12.96       24.44      7.51 o
   1   4  18     1039.17      984.61     19.05 o
   2   4  18        0.29        3.82      6.85 o
   3   4  18       48.25       51.43      8.15 o
   4   4  18       33.55       28.84      8.03 o
  -2   5  18        2.58        1.74      6.71 o
  -1   5  18        6.55        4.60      5.96 o
   0   5  18        4.67       11.87      5.80 o
   1   5  18       44.70       36.79      7.76 o
   2   5  18       30.48       36.42      8.26 o
   3   5  18        0.23       -1.56      7.34 o
   4   5  18        0.02       14.44      8.16 o
   0   6  18       20.48       28.75      9.08 o
   1   6  18        6.17       10.90      8.27 o
   2   6  18        0.11        3.99      7.66 o
   3   6  18        2.74       14.54      8.27 o
  -2  -4  19       21.62       26.15      6.43 o
  -1  -4  19       17.21        2.97      6.23 o
   0  -4  19       14.18       -6.06      7.71 o
  -3  -3  19       10.19        0.29      8.87 o
  -2  -3  19       20.77       22.88      8.57 o
  -1  -3  19        6.03        4.07      5.68 o
   0  -3  19        0.20       -6.70      5.79 o
   1  -3  19       72.42       54.19      8.73 o
  -4  -2  19        4.26        2.17      6.46 o
  -3  -2  19        1.89       -5.46      5.24 o
  -2  -2  19      461.88      510.12      9.73 o
  -1  -2  19       15.69        9.22      4.61 o
   0  -2  19       24.28       39.87     10.32 o
   1  -2  19      112.07      101.00      8.99 o
   2  -2  19        0.02      -20.10     13.40 o
  -4  -1  19        5.86       -0.74      7.29 o
  -3  -1  19        0.01       -6.56      4.37 o
  -2  -1  19      232.65      257.23      7.45 o
  -1  -1  19        3.91        4.27      3.52 o
   0  -1  19       14.42        6.40      3.57 o
   1  -1  19       14.65       21.89      7.60 o
   2  -1  19        4.78        2.22      8.56 o
   3  -1  19       13.00       -3.83     12.12 o
  -4   0  19       34.04       36.10      6.03 o
  -3   0  19      114.43      120.05      6.23 o
  -2   0  19       12.54       15.77      4.50 o
  -1   0  19        9.62       20.09      5.37 o
   0   0  19        3.53       10.07      4.38 o
   1   0  19       22.34       29.67      6.21 o
   2   0  19       18.02       14.25      8.22 o
   3   0  19        2.34      -13.79     26.52 o
   4   0  19       63.64       55.64     30.93 o
  -4   1  19       97.47      112.48      6.67 o
  -3   1  19       65.56       59.41      5.56 o
  -2   1  19        0.48        4.51      4.27 o
  -1   1  19       36.67       35.49      6.79 o
   0   1  19       10.93        9.09      4.46 o
   1   1  19      411.23      411.45     19.82 o
   2   1  19       22.84       32.74     12.54 o
   3   1  19        8.82       10.83     11.12 o
   4   1  19       29.11       32.79     13.12 o
  -3   2  19        0.51        0.10      4.70 o
  -2   2  19      101.36       92.21      6.40 o
  -1   2  19      162.26      161.67      7.23 o
   0   2  19        2.75        5.69      7.53 o
   1   2  19        0.00       -8.63      5.75 o
   2   2  19        6.34        9.12      8.55 o
   3   2  19        0.10        0.70      6.71 o
   4   2  19        0.22        0.00     11.12 o
  -3   3  19       44.00       46.31      7.85 o
  -2   3  19       65.39       54.37      5.95 o
  -1   3  19       21.61       30.10      5.24 o
   0   3  19       18.82       16.14      5.31 o
   1   3  19       14.15       15.96      6.73 o
   2   3  19        2.44       -4.01      6.70 o
   3   3  19       23.46       22.09      7.39 o
   4   3  19        9.08       12.21      7.26 o
  -2   4  19        0.08       -7.56      5.04 o
  -1   4  19       31.34       33.53      5.55 o
   0   4  19        4.89       13.23      5.70 o
   1   4  19      292.02      281.37     13.40 o
   2   4  19      180.76      178.17     10.78 o
   3   4  19        0.51       -2.09      7.02 o
   4   4  19       26.23       30.82     13.26 o
  -1   5  19       18.12       20.04      6.21 o
   0   5  19       28.85       30.46      6.47 o
   1   5  19        7.34        3.23      7.36 o
   2   5  19      219.17      205.69     12.19 o
   3   5  19        1.31       11.76      8.55 o
   4   5  19        0.26        4.85      8.06 o
   0   6  19       14.52       15.70      7.06 o
   1   6  19       12.54       12.66     11.26 o
   2   6  19       10.02        7.13      8.27 o
   3   6  19      141.07      128.23     18.39 o
  -3  -3  20        9.24       15.72      7.56 o
  -2  -3  20       18.23       23.09     12.16 o
  -1  -3  20        6.64        7.06      5.91 o
   0  -3  20        2.06      -10.16      6.78 o
   1  -3  20       27.47        8.13      9.31 o
  -3  -2  20        0.20       -6.87      5.85 o
  -2  -2  20        2.80        1.95      5.15 o
  -1  -2  20       19.84       22.00      6.53 o
   0  -2  20       11.54       -0.60      8.53 o
   1  -2  20       23.61        5.01      7.04 o
   2  -2  20        7.29       -8.27     14.54 o
  -4  -1  20        5.55        0.97      6.23 o
  -3  -1  20       12.90       14.17      5.20 o
  -2  -1  20      454.93      465.68      9.21 o
  -1  -1  20      290.68      309.10      6.53 o
   0  -1  20        3.47       -8.12      5.97 o
   1  -1  20       23.16       14.56      7.88 o
   2  -1  20        5.69       -8.89     21.10 o
   3  -1  20        2.74        2.18     24.09 o
  -4   0  20       19.81       23.67      9.52 o
  -3   0  20       54.75       56.80      5.63 o
  -2   0  20      100.25      105.92      5.87 o
  -1   0  20       49.22       50.45      4.94 o
   0   0  20      183.79      195.17      8.21 o
   2   0  20       12.03       11.69     11.12 o
   3   0  20       33.78       29.94     11.97 o
  -3   1  20        1.86        0.07      4.88 o
  -2   1  20       32.86       35.29      5.01 o
  -1   1  20        3.82        6.64      4.80 o
   0   1  20       45.38       48.23      7.42 o
   1   1  20        1.44        4.82      6.37 o
   2   1  20       43.96       40.77     11.69 o
   3   1  20        0.05       11.69     11.40 o
   4   1  20        8.28       30.51     13.40 o
  -3   2  20        0.02       -1.85      5.56 o
  -2   2  20       63.83       60.36      6.09 o
  -1   2  20        4.73       13.28      5.06 o
   0   2  20       15.51       18.01      4.86 o
   1   2  20       28.24       29.27      6.99 o
   2   2  20        0.05        5.70      8.84 o
   3   2  20       33.19       27.66     12.26 o
   4   2  20        2.09       19.96     12.26 o
  -3   3  20        0.84       -2.82      5.59 o
  -2   3  20      105.31       92.03      6.73 o
  -1   3  20       64.10       74.03      6.16 o
   0   3  20       15.66       27.12      5.81 o
   1   3  20        0.00        3.25      6.90 o
   2   3  20       97.06       86.07      8.84 o
   3   3  20        0.00       -5.84      8.41 o
   4   3  20       62.81       55.03     13.40 o
  -2   4  20        5.87        4.96      5.47 o
  -1   4  20       57.79       58.02      6.19 o
   0   4  20       21.59       10.61      8.45 o
   1   4  20        0.13        2.58      7.15 o
   2   4  20       34.63       40.43      8.84 o
   3   4  20        2.93       13.07     11.40 o
   4   4  20        0.08        1.91      7.63 o
  -1   5  20        1.27        0.03      5.27 o
   0   5  20       92.65      105.61      7.68 o
   1   5  20      319.70      331.68     13.40 o
   2   5  20        9.88       -0.81     14.68 o
   3   5  20       36.67       17.40      8.16 o
   1   6  20       27.36       30.81      8.52 o
   2   6  20        0.06        0.17      9.41 o
  -2  -3  21        3.84        9.42     11.49 o
  -1  -3  21        0.44        0.58      5.95 o
   0  -3  21        4.59      -10.89      7.26 o
  -3  -2  21        0.09       -9.12      6.08 o
  -2  -2  21        9.65        9.54      6.22 o
  -1  -2  21       31.26       34.36      8.70 o
   0  -2  21       37.65       32.14      7.24 o
   1  -2  21        0.88      -19.67     13.12 o
  -3  -1  21       16.40       16.50      6.27 o
  -2  -1  21      706.51      773.91     13.17 o
  -1  -1  21       17.65       12.59      4.89 o
   0  -1  21        2.06        7.41     11.69 o
   1  -1  21        0.77      -17.96     11.97 o
   2  -1  21        6.82      -20.96     13.97 o
  -3   0  21        4.21        3.19      5.33 o
  -2   0  21      109.30      123.06      6.28 o
  -1   0  21        0.97        5.03      5.12 o
   0   0  21       44.27       52.77      6.47 o
   2   0  21       70.59       86.10     12.83 o
   3   0  21        0.98        2.57     11.69 o
  -3   1  21       18.86       19.66      5.56 o
  -2   1  21       33.74       25.21      5.81 o
  -1   1  21       47.94       48.11      5.76 o
   0   1  21        8.27        8.44      5.75 o
   1   1  21        0.01       -0.60      6.85 o
   2   1  21       36.41       39.92     12.26 o
   3   1  21        1.85        2.28     11.40 o
  -3   2  21        4.26        1.01      5.79 o
  -2   2  21       53.39       50.15      6.27 o
  -1   2  21        5.09        5.71      5.08 o
   0   2  21        2.66       -3.14      5.70 o
   1   2  21      145.37      158.19     13.54 o
   2   2  21        0.85        2.85      8.55 o
   3   2  21        2.51       -3.71     11.12 o
  -2   3  21       60.90       60.23      9.98 o
  -1   3  21       59.05       57.23      6.06 o
   0   3  21        2.43       -3.14      6.85 o
   1   3  21        4.80       -7.38      7.41 o
   2   3  21      157.48      171.35     14.83 o
   3   3  21       27.26       25.70      8.55 o
  -1   4  21        8.08       16.85      5.56 o
   0   4  21        5.50        3.69      7.45 o
   1   4  21        9.43        3.05      7.56 o
   2   4  21       86.07       94.92      9.62 o
   3   4  21        0.01       10.53      7.83 o
   0   5  21        3.37       10.55      7.86 o
   1   5  21      514.53      502.75     15.73 o
   2   5  21       32.72       37.72     19.24 o
  -2  -2  22       58.53       63.60      5.69 o
  -1  -2  22        3.97       -1.20      6.63 o
   0  -2  22        4.18       -4.06      6.91 o
  -2  -1  22      329.57      388.04     10.39 o
  -1  -1  22       33.29       42.83      6.15 o
  -3   0  22        3.73        6.81      5.30 o
  -2   0  22       19.27       16.57      7.16 o
  -1   0  22       45.42       52.44      6.09 o
   0   0  22       27.18       26.26      6.34 o
   2   0  22       43.04       33.64     12.26 o
  -2   1  22        0.11       -5.72      5.41 o
  -1   1  22      151.61      169.22      7.75 o
   0   1  22       36.24       34.23      6.35 o
   1   1  22      163.65      172.47      8.49 o
   2   1  22       10.27       21.38     11.97 o
   3   1  22        6.98        3.71     11.69 o
  -2   2  22       55.63       61.30      7.45 o
  -1   2  22      104.91      105.04      7.08 o
   0   2  22       12.39       13.32      6.15 o
   1   2  22       55.41       45.01      8.27 o
   2   2  22        4.83       16.52      7.31 o
   3   2  22       17.14       37.06     12.54 o
  -2   3  22        2.94        0.57      5.70 o
  -1   3  22       10.42       13.90      5.45 o
   0   3  22       14.07       17.43      7.33 o
   1   3  22        1.47        0.66     14.40 o
   2   3  22       10.25       15.68      9.98 o
   3   3  22        6.74       16.97      7.83 o
  -1   4  22        4.25        4.85      5.52 o
   0   4  22       10.16       13.54      7.86 o
   1   4  22       31.16       20.60      7.95 o
   2   4  22      150.99      165.32     18.67 o
   1   5  22       91.65      106.92     10.37 o
  -2  -1  23       11.02       13.93      5.65 o
  -1  -1  23      337.73      396.47     14.61 o
  -2   0  23       30.76       30.85      7.70 o
  -1   0  23        2.18        1.87      5.84 o
   0   0  23       30.77       37.64      6.76 o
   1   0  23        0.37       20.53     11.69 o
  -2   1  23        4.57        3.84      6.95 o
  -1   1  23       10.38       21.02      5.55 o
   0   1  23        0.59        5.75      8.21 o
   1   1  23        0.36        0.64      8.79 o
   2   1  23       57.85       68.14     13.69 o
  -2   2  23       21.90       23.92      6.39 o
  -1   2  23      233.28      253.80      9.01 o
   0   2  23      116.83      119.81      9.26 o
   1   2  23        5.93        5.97      6.20 o
   2   2  23        7.00       26.52      7.53 o
  -1   3  23       44.89       56.74      6.41 o
   0   3  23       57.61       59.59      7.35 o
   1   3  23        1.65       -5.27      7.51 o
   2   3  23       11.49        8.84      9.98 o
   0   4  23        7.93       10.35      8.16 o
   1   4  23        3.19      -13.85      9.55 o
  -1   0  24       30.67       19.94      8.60 o
   0   0  24        0.02       -3.99     11.97 o
  -1   1  24       10.55        7.37      6.68 o
   0   1  24        9.32        4.79      6.27 o
  -1   2  24       22.84       27.54      7.07 o
   0   2  24        7.32       12.68      6.62 o
   1   2  24        0.89       -7.61      6.35 o
   1   3  24        0.32        2.56      8.15 o
 
